# Supplementary material for: Metabolic Characterisation of the Midgut of Bombyx mori Varieties after BmNPV Infection Using GC-MS-Based Metabolite Profiling
Source: Int J Mol Sci. 2020 Jul 1;21(13):4707. doi: 10.3390/ijms21134707 (PMC7369710; doi:10.3390/ijms21134707)
Supplement: Supplementary file 1 [file ijms-21-04707-s001.zip]

Archive with 9 entries (9 files):
- Figure S1.tif
- Table S1:BN-C vs B-C.xlsx
- Table S2:BN vs B.xlsx
- Table S3:BN vs BN-C.xlsx
- Table S4:B vs B-C.xlsx
- Table S5:BN-C vs B-C kegg.xlsx
- Table S6:BN vs B kegg.xlsx
- Table S7:BN vs BN-C kegg.xlsx
- Table S8:B vs B-C kegg.xlsx
