# Supplementary material for: Metabolic Characterisation of the Midgut of Bombyx mori Varieties after BmNPV Infection Using GC-MS-Based Metabolite Profiling
Source: Int J Mol Sci. 2020 Jul 1;21(13):4707. doi: 10.3390/ijms21134707 (PMC7369710; doi:10.3390/ijms21134707)
Supplement: Supplementary file 1 [file ijms-21-04707-s001.zip › Table S1:BN-C vs B-C.xlsx]

## Sheet: Sheet1
Metabolites	Quant Mass	RT(min)	VIP	P-value	FC(BN-C/B-C)	Average(BN-C)	Average(B-C)
2-Amino-2-norbornanecarboxylic acid	89	8.33455	1.80527	3.17632e-12	88556.1	0.0885561	1e-06
cytidine-monophosphate degr prod	258	30.5183	1.77315	1.5304e-11	1.93141	0.487306	0.252305
Monoolein	397	33.4066	1.77525	2.70687e-11	0.479627	0.60034	1.25168
trehalose-6-phosphate	257	28.4469	1.34424	1.83519e-09	11.7766	0.374551	0.0318047
Glucoheptonic acid	244	21.0775	1.74386	1.84485e-09	1.31417	0.600746	0.45713
putrescine	174	15.1299	1.74592	3.02057e-09	1.89432	195.929	103.43
Phenylacetic acid	83	5.29708	1.80471	4.94371e-09	1.01919e-06	1e-06	0.981171
beta-Alanine	248	6.10173	1.71501	1.02812e-08	1.95202	17.9146	9.17747
hypoxanthine	265	21.4885	1.72662	1.7724e-08	1.58133	162.902	103.016
adrenaline	355	26.0612	1.69108	2.2368e-08	2.01613	1.07321	0.532314
guaiacol	196	9.76613	1.7355	3.16401e-08	2.62673	0.1562	0.0594657
O-phosphonothreonine	218	28.6697	1.72143	3.39052e-08	0.58789	41.0201	69.7752
cellobiose	281	34.3943	1.72182	4.68787e-08	2.54518	0.358213	0.140741
tryptophan	202	28.5821	1.69954	5.9795e-08	1.23112	154.4	125.414
glycine	276	11.0135	1.67869	6.68378e-08	1.9558	52.0299	26.6028
D-erythro-sphingosine	204	11.1727	1.61769	1.10122e-07	1.97569	2.79857	1.4165
Loganin	281	34.1638	1.63882	1.7201e-07	1.76999	0.935296	0.528418
Galactonic acid	205	20.203	1.65609	1.7435e-07	1.44734	90.6698	62.6461
maltotriose	204	30.9057	1.56398	2.32465e-07	2.84923	1.839	0.645437
phenylalanine	192	17.7284	1.68779	2.61428e-07	1.1689	93.6884	80.1507
3-Aminoisobutyric acid	102	6.19528	1.6341	3.1674e-07	0.382273	116.568	304.935
N-Ethylglycine	130	5.39853	1.08748	3.62848e-07	0.10381	1.59926	15.4057
phytosphingosine	204	27.699	1.58789	3.87576e-07	2.25523	2.68356	1.18993
glycerol	234	16.8219	1.62351	5.01807e-07	1.42069	1.54909	1.09038
Methyl Palmitoleate	180	27.1568	1.59208	9.68053e-07	0.578063	5.35336	9.26086
2-Monopalmitin	174	32.0751	1.65028	1.12143e-06	1.48036	1.01476	0.685477
allose	298	27.5421	1.57445	1.33866e-06	0.520191	57.2893	110.131
2-ketobutyric acid	172	5.76762	1.59257	1.35685e-06	0.0941242	0.0141071	0.149878
nicotinamide	179	14.638	1.65561	1.41563e-06	1.39799	17.1448	12.2639
11-beta-prostaglandin-F-2-alpha	107	34.33	1.61169	1.73186e-06	1.46209	0.959198	0.656046
spermidine	144	29.1044	1.60299	1.75733e-06	1.81291	4.13289	2.2797
6-phosphogluconic acid	315	30.7749	1.6421	1.98034e-06	0.625207	1.83369	2.93294
benzoic acid	179	9.90118	1.6068	2.09098e-06	0.700764	0.763502	1.08953
DL-Anabasine	239	11.8223	1.40201	2.37739e-06	0.143159	0.152116	1.06257
salicin	267	26.465	1.60097	2.50585e-06	1.801	0.568035	0.3154
3-hydroxy-L-proline	86	5.72357	1.47367	3.48713e-06	0.163707	3.48212	21.2704
p-benzoquinone	121	5.69478	1.46121	3.62631e-06	0.198309	7.55729	38.1087
21-hydroxypregnenolone	121	5.93168	1.40097	4.69652e-06	0.152893	0.0564222	0.36903
dibenzofuran	168	5.8096	1.46811	4.81927e-06	0.200365	1.09335	5.45679
alpha-Tocopherol	237	15.3497	1.60317	4.94921e-06	1.47965	1.15656	0.781646
xylitol	245	29.5072	1.58331	4.95112e-06	1.62981	0.123712	0.075906
mannitol	205	24.1454	1.57087	5.15811e-06	0.724832	206.965	285.535
4-nitrophenol	196	11.359	1.59694	5.37966e-06	1.46534	0.206159	0.140691
oleic acid	340	28.7738	1.61424	5.5619e-06	0.680369	7.82046	11.4944
methyl decanoate	87	5.41047	1.39316	5.99286e-06	0.157607	0.885189	5.61644
threonine	219	12.6132	1.58378	7.33804e-06	1.24873	158.448	126.888
hydroxyurea	279	9.86578	1.39409	7.71327e-06	0.170976	0.0427851	0.25024
heptadecanoic acid	327	27.7586	1.5829	8.53045e-06	1.32232	5.50459	4.16283
N-methyltryptophan	202	9.30752	1.38781	9.30691e-06	0.17495	0.502926	2.87468
2-Deoxy-D-galactose	219	17.1665	1.56174	9.611e-06	1.33383	1.41007	1.05716
Sinapyl alcohol	239	14.8736	1.39444	1.09667e-05	0.169579	0.0436669	0.257502
Hippuric acid	105	29.407	1.57825	1.09741e-05	0.0735205	0.0118401	0.161045
Farnesal	217	27.0758	1.79063	1.20704e-05	3.54621e-07	1e-06	2.81991
N-Methyl-L-glutamic acid	98	6.38305	1.54685	1.48971e-05	3.7692	7.60389	2.01738
pantothenic acid	247	25.1788	1.54703	1.57646e-05	1.24998	3.73719	2.9898
2-methylfumarate	259	12.9352	1.56976	1.61693e-05	1.38943	0.790365	0.568842
Methyl-beta-D-galactopyranoside	204	21.8707	1.55112	1.6872e-05	1.48673	8.77317	5.901
Glucose-1-phosphate	217	9.52821	1.52748	2.04058e-05	1.4322	22.3246	15.5877
Sophorose	217	22.2334	1.54233	2.10042e-05	1.3009	8.27515	6.36112
2-mercaptoethanesulfonic acid	248	5.25096	1.60994	2.31463e-05	0.0541551	0.0056413	0.104169
methyl icosanoate	87	29.9685	1.57064	2.63328e-05	0.422697	9.30894	22.0227
Androstanediol	129	32.7994	1.42817	2.81973e-05	0.546471	120.037	219.659
beta-Mannosylglycerate	204	23.0304	1.52706	3.68825e-05	1.43131	33.5785	23.4599
asparagine	128	14.0828	1.52669	4.18701e-05	1.22193	58.6739	48.0175
Dehydroascorbic Acid	56	19.3254	1.57143	4.62175e-05	0.110869	0.465408	4.19781
4-aminobutyric acid	174	15.6837	1.49614	5.30431e-05	1.74619	29.5987	16.9505
lauric acid	257	18.3665	1.53915	5.89921e-05	1.62088	0.204626	0.126244
Synephrine	267	19.997	1.50329	7.23053e-05	1.81875	0.394786	0.217064
inosine	230	32.1994	1.50335	7.68968e-05	1.26912	101.775	80.193
fumaric acid	245	7.7125	1.46039	7.73519e-05	1.56046	147.158	94.3042
leucine	158	5.97488	1.5922	0.000113878	1.52451e-05	1e-06	0.0655948
palmitic acid	132	26.2521	1.48708	0.000120257	1.27241	72.4745	56.9586
Nicotinoylglycine	207	6.5455	1.45139	0.00012929	0.671766	1.00209	1.49172
inosine 5'-monophosphate	316	33.7813	1.4822	0.000136853	1.68774	16.8101	9.96011
L-Malic acid	233	14.8287	1.42253	0.000149947	1.48227	145.915	98.4403
2-hydroxy-3-isopropylbutanedioic acid	276	18.628	1.47943	0.000165641	1.30687	0.479003	0.366527
Alizarin	355	32.9663	1.14573	0.000174806	0.101392	0.00249522	0.0246095
3,4-Dihydroxyphenylglycol	355	12.0104	1.37295	0.000205502	0.229627	0.0162454	0.070747
pyridine-2,3-dicarboxylic acid	237	14.1577	1.34262	0.000218536	0.100366	0.0201211	0.200478
guanosine-5'-monophosphate	58	35.1984	1.4567	0.000227936	1.58249	1.24286	0.785387
L-4-Hydroxyphenylglycine	266	9.34081	1.41619	0.000274747	0.202708	0.0879414	0.433834
5-aminovaleric acid lactam	281	5.82493	1.46793	0.000276315	0.65945	0.319518	0.484522
linoleic acid	262	28.6467	1.42124	0.000357598	1.21187	22.3821	18.469
3-Hydroxyflavone	295	25.9318	1.34718	0.000364918	1.6015	1.35652	0.84703
D-Talose	160	23.1755	1.40652	0.000382485	1.16921	97.738	83.5933
O-Phosphorylethanolamine	172	21.0548	1.40258	0.000384621	1.57578	10.8324	6.87429
3-Methylglutaric Acid	247	10.8659	1.3379	0.000385789	0.115586	0.0141979	0.122834
2-deoxy-D-glucose	142	16.6055	1.32673	0.000391641	1.78535	0.354569	0.198599
Phytol	143	28.1401	1.39278	0.000397782	1.67149	7.45117	4.45781
Itaconic acid	259	11.7058	1.45811	0.000413658	0.668201	0.0392773	0.0587806
xylose	159	19.1713	1.3413	0.000442139	0.34997	0.445116	1.27187
3-phenylcatechol	330	28.5643	1.37359	0.00045032	0.212261	1.38764	6.53744
threo-beta-hyrdoxyaspartate	327	17.8677	1.40632	0.000459479	1.44813	0.109287	0.0754676
Gallic acid	281	8.44424	1.39458	0.000466086	1.45557	19.0177	13.0655
stearic acid	341	11.6598	1.36865	0.000499291	0.834178	167.587	200.901
N-methylaniline	164	12.3595	1.40806	0.000541778	0.627921	0.234651	0.373696
Benzylsuccinic acid	131	12.3266	1.40331	0.000618585	3.93132e-06	1e-06	0.254367
1-Methyladenosine	259	34.8323	1.53843	0.000653151	2.38216	0.692039	0.290509
1,3-Cyclohexanedione	216	13.7762	1.39645	0.000785147	2.72149e-05	1e-06	0.0367446
1-Hexadecanol	184	10.491	1.58284	0.00083323	187692	0.187692	1e-06
noradrenaline	174	13.0614	1.34185	0.00103978	0.251215	1.96767	7.8326
methionine sulfoxide	264	21.1026	1.43791	0.00104413	1.77008	0.416931	0.235543
N-formyl-L-methionine	248	5.89464	1.23176	0.00117649	0.638732	0.133338	0.208753
Aminooxyacetic acid	235	7.98994	1.35176	0.00118256	0.709248	25.4615	35.8993
cystine	194	17.4577	1.35497	0.00127706	1.63282	3.4292	2.10017
N-Carbamylglutamate	257	16.5667	1.34834	0.00131632	1.77709	0.471789	0.265484
uridine	259	30.6113	1.32351	0.00138211	1.47034	7.33645	4.98964
farnesol	107	5.88518	1.36148	0.00149831	0.693826	2.77275	3.99632
5-Methoxytryptamine	174	6.58857	1.36757	0.00159635	1.31109	70.1398	53.4973
Hydantoin, 5-(4-hydroxybutyl)-	331	15.5618	1.53119	0.00175366	0.177592	2.85486	16.0754
citrulline	256	21.9562	1.28745	0.00176217	1.11232	17.1697	15.4359
d-Glucoheptose	262	30.2575	1.24547	0.00193991	1.38843	0.187636	0.135142
Behenic acid	253	32.7012	1.33717	0.00202675	0.300145	0.0598071	0.199261
L-kynurenine	192	28.3425	1.55724	0.00221839	0.175461	0.0373335	0.212774
Prostaglandin E2	225	6.35722	1.36409	0.00236978	1.8741	0.861004	0.459424
creatine degr	262	6.13958	1.19961	0.00241536	0.70997	2.67294	3.76487
N-Acetyl-L-phenylalanine	234	18.5432	1.3608	0.00257564	1.58863	3.79736	2.39034
?Sitosterol	107	38.0193	1.3127	0.00286685	0.726552	4.03279	5.55059
malonic acid	233	9.06765	1.30001	0.00289525	1.88213	0.152729	0.0811468
canavanine	302	17.9554	1.16785	0.00295118	0.506257	0.0195227	0.0385627
methyl heptadecanoate	87	25.8951	1.17448	0.00399866	0.756606	11.0015	14.5406
N-Acetyl-D-galactosamine	202	26.6153	1.23817	0.00410426	1.31655	9.33806	7.09281
Cysteinylglycine	185	16.5487	1.21416	0.00427819	1.13498	0.44265	0.390006
3,4-dihydroxybenzoic acid	355	21.8151	1.26302	0.00441933	1.39867	5.05347	3.61305
dl-p-Hydroxyphenyllactic acid	179	31.4208	1.4752	0.00444026	0.02064	0.0912221	4.41968
Monostearin	57	33.5389	1.24386	0.0045329	0.794682	1.32398	1.66605
shikimic acid	204	30.9603	1.27098	0.00481025	2.03245	0.993235	0.488689
phosphate	84	10.2417	1.14197	0.00495795	0.35874	0.904373	2.52097
ribose	217	18.9088	1.17678	0.00513081	1.5652	187.195	119.598
Lignoceric acid	132	33.8845	1.14677	0.0051665	0.803152	0.258306	0.321615
Mono(2-ethylhexyl)phthalate	221	6.75512	1.23556	0.00523206	0.619487	0.813554	1.31327
4-Hydroxycyclohexanecarboxylic acid	183	32.12	1.19014	0.0052324	1.22793	0.163358	0.133035
L-homoserine	128	28.0399	1.02565	0.00569172	0.575499	2.2094	3.8391
Glutaric Acid	261	13.036	1.24939	0.00593406	1.41676	0.872274	0.615684
4-hydroxybutyrate	233	8.31804	1.15542	0.00600156	1.3105	0.912805	0.696531
ornithine	142	17.5596	1.18371	0.00614873	0.831231	216.63	260.614
Chlorogenic Acid	255	34.8038	1.26747	0.0069794	2.01876	0.152551	0.0755668
Linoleic acid methyl ester	204	27.017	1.16114	0.00711355	1.18445	12.2048	10.3042
sulfuric acid	211	14.425	1.15319	0.00721615	1.21143	0.508038	0.419371
succinic acid	247	9.50944	1.16663	0.00743166	1.35932	3.58564	2.63781
N-Acetyl-5-hydroxytryptamine	231	8.0323	1.3072	0.00768481	495947	0.495947	1e-06
mucic acid	297	25.519	1.13748	0.00837976	1.37562	1.50688	1.09542
cholesterol	327	36.1483	1.18306	0.00843138	0.765887	0.925348	1.2082
Corticosterone	132	31.5593	1.05477	0.00862512	0.362343	0.0805662	0.222348
2-Hydroxybiphenyl	227	9.37545	1.07593	0.0094074	0.704396	0.266857	0.378845
Diglycerol	108	33.2286	1.12875	0.00953919	1.10348	17.0057	15.411
22-Ketocholesterol	173	6.89328	1.21693	0.00970163	1.48601	1.81034	1.21825
3-Cyanoalanine	141	12.2883	1.13398	0.010165	0.757078	7.31539	9.66267
galactose	226	27.5758	1.21129	0.0103619	72.6802	0.225768	0.00310631
2-Deoxyerythritol	117	10.6826	1.10227	0.0104332	1.21757	2.53371	2.08096
Saccharic acid	143	26.4178	1.05704	0.0109481	1.30369	3.15986	2.42378
Docosanoic acid methyl ester	355	31.8962	1.11429	0.0118965	0.750461	0.071928	0.0958451
3-aminopropionitrile	239	12.9243	1.28085	0.0119151	0.408658	0.0549147	0.134378
N-alpha-Acetyl-L-ornithine	168	14.5315	1.11565	0.012311	0.850352	0.891478	1.04836
Methyl Phosphate	241	8.59323	1.11174	0.0124043	1.18317	197.365	166.81
alpha-Aminoadipic acid	260	19.6966	1.12873	0.0127511	1.58383	5.30085	3.34685
quinic acid	255	22.6522	1.07676	0.0143099	0.950876	270.083	284.036
saccharopine	84	31.4622	1.25299	0.0162824	2.11684	0.869785	0.410889
lactic acid	190	6.65268	1.04509	0.0163904	1.09759	83.8564	76.4007
glutamine	156	20.9583	1.0493	0.0171278	1.09627	398.155	363.19
2-Hydroxyvaleric acid	247	11.5309	1.3263	0.0186866	5.39106	0.0131665	0.00244229
3-Hydroxypropionic acid	177	8.04686	1.08747	0.0198513	1.3052	2.16375	1.6578
sucrose	271	32.6556	1.11658	0.0199193	0.408985	0.03235	0.0790984
azelaic acid	201	21.3944	1.07765	0.0199821	1.6123	0.0871046	0.0540251
Tetrahydrocorticosterone	199	31.6732	1.31006	0.0200819	9.3433	0.0253546	0.00271367
Analyte 963	72	24.1345	1.05476	0.0204847	596800	0.5968	1e-06
6-deoxy-D-glucose	156	19.7094	1.05399	0.0221434	0.315799	0.0386551	0.122404
4-Hydroxybenzyl cyanide	221	10.1969	1.04155	0.0225815	3.21574e-05	1e-06	0.031097
Indolelactate	202	34.8854	1.04623	0.0234168	1.46307e-05	1e-06	0.0683495
pyridoxine	284	10.4752	1.09349	0.0238655	0.190558	0.0101059	0.0530335
Mevalonic acid lactone	145	8.36748	1.00394	0.0244026	1.18216	0.305748	0.258635
6-hydroxy caproic acid dimer	261	15.1919	1.05821	0.0346773	0.228696	0.0205424	0.0898242
Citraconic acid	71	32.5822	1.07064	0.0349082	1.40817	1.87176	1.32921
p-Anisic acid	209	6.81678	1.33491	0.0362024	0.382573	0.0462515	0.120896
D-erythronolactone	72	22.0167	1.00139	0.0373756	0.457821	3.59999	7.8633
formononetin	250	31.1739	1.3627	0.043936	3.37188	0.103153	0.030592
Halostachine	158	7.56554	1.05789	0.0443001	0.198153	0.0618085	0.311922
aspartic acid	160	13.4072	1.07695	0.0499605	1.93045	1.38252	0.716164
Note: ① VIP: Variable weight value, VIP value from OPLS-DA model, the larger the VIP, the greater the contribution of the variable to the resulting group. ② p value: the results of the t-test, the more we evaluate whether the difference between the two groups of samples is significant, p<0.05 indicates significant and p<0.01 indicates very significant. FC: The ratio of the average expression of a…
