# Supplementary material for: Metabolic Characterisation of the Midgut of Bombyx mori Varieties after BmNPV Infection Using GC-MS-Based Metabolite Profiling
Source: Int J Mol Sci. 2020 Jul 1;21(13):4707. doi: 10.3390/ijms21134707 (PMC7369710; doi:10.3390/ijms21134707)
Supplement: Supplementary file 1 [file ijms-21-04707-s001.zip › Table S2:BN vs B.xlsx]

## Sheet: Sheet1
Metabolites	Quant Mass	RT(min)	VIP	P-value	FC(BN/B)	Average(BN)	Average(B)
cytidine-monophosphate degr prod	258	30.5183	2.24546	3.44694e-10	1.72746	0.472688	0.273632
N-methylaniline	164	12.3595	2.18022	1.56573e-08	0.480089	0.197718	0.411835
Glucoheptonic acid	244	21.0775	2.14598	2.97103e-07	1.1711	0.559926	0.478121
D-erythro-sphingosine	204	11.1727	2.08627	5.10164e-07	2.59261	2.14339	0.826731
glycine	276	11.0135	2.0901	1.93559e-06	1.53775	52.4214	34.0897
3-Aminoisobutyric acid	102	6.19528	2.00578	4.5339e-06	0.474832	115.483	243.208
6-hydroxy caproic acid	97	6.43609	1.82571	5.59599e-06	5.95459	0.214673	0.0360517
heptadecanoic acid	327	27.7586	2.08313	6.71416e-06	1.53484	5.35279	3.48751
5-Methoxytryptamine	174	6.58857	2.08294	6.8424e-06	1.64847	89.0962	54.0477
cellobiose	281	34.3943	2.05688	9.80513e-06	1.66172	0.257028	0.154676
pyrophosphate	451	18.4716	1.95978	1.00491e-05	2.11175	13.3925	6.34188
octanal	96	22.5501	2.04069	1.07007e-05	4.33743e-06	1e-06	0.230551
nicotinamide	179	14.638	2.01922	1.2601e-05	1.27009	17.6322	13.8827
adrenaline	355	26.0612	1.94134	2.55676e-05	1.69243	0.991787	0.586014
lauric acid	257	18.3665	2.03357	3.2348e-05	1.75853	0.234098	0.133121
Erythrose	263	18.8611	2.03851	3.70866e-05	1.97246	28.3514	14.3737
2-methylfumarate	259	12.9352	1.98882	3.86395e-05	1.41772	0.73145	0.515934
Loganin	281	34.1638	1.84356	7.94802e-05	1.47191	0.859549	0.583969
3,6-Anhydro-D-galactose	146	22.4449	1.95859	8.54477e-05	1.38111	4.42661	3.2051
D-Arabitol	217	19.4938	1.86541	0.000115217	0.690323	105.626	153.01
hypoxanthine	265	21.4885	1.8611	0.000118374	1.31924	162.603	123.255
maltose	217	24.5459	1.873	0.000125823	0.770569	10.0469	13.0383
pantothenic acid	247	25.1788	1.88944	0.000146008	1.21397	3.75803	3.09565
phytosphingosine	204	27.699	1.84433	0.00016996	1.77154	2.04564	1.15473
xylitol	245	29.5072	1.8598	0.000179087	1.25017	0.106443	0.0851428
sorbitol	235	30.5654	1.79686	0.000205335	4.43373	0.064546	0.0145579
Androstanediol	129	32.7994	1.69237	0.000252995	0.53951	70.6666	130.983
N-Acetyl-D-galactosamine	202	26.6153	1.85507	0.000260657	1.38177	10.1474	7.34381
ribitol	217	19.8849	1.78658	0.000374743	0.801363	18.7559	23.405
palmitic acid	132	26.2521	1.8474	0.000375812	1.37412	76.3639	55.5731
ornithine	142	17.5596	1.81041	0.000394759	0.722546	210.664	291.558
L-kynurenine	192	28.3425	1.78399	0.000581039	0.194832	0.0768784	0.394589
coniferyl alcohol	237	25.4312	1.78594	0.000659628	1.5565	0.224978	0.144541
Galactonic acid	205	20.203	1.79785	0.000762325	1.37308	92.292	67.2152
Threitol	217	15.246	1.73382	0.000779129	0.789949	5.52691	6.99655
O-phosphonothreonine	218	28.6697	1.54484	0.00079871	0.663197	32.3004	48.7041
Aminomalonic acid	218	14.3701	1.81117	0.000982293	1.62138	31.7866	19.6047
6-deoxy-D-glucose	156	19.7094	1.7947	0.00104893	6.80051e-06	1e-06	0.147048
adenosine	236	32.6439	1.71514	0.0010779	0.766484	2.29035	2.98813
glycerol	234	16.8219	1.70337	0.0010881	1.23287	1.50671	1.22211
maltotriose	204	30.9057	1.72352	0.00110925	1.67174	1.66832	0.997951
beta-Alanine	248	6.10173	1.71515	0.00126304	1.36342	16.273	11.9354
methyl icosanoate	87	29.9685	1.43546	0.00207435	0.517003	6.4238	12.4251
alpha-D-glucosamine 1-phosphate	258	24.0649	1.5712	0.00207666	1.58549	22.8127	14.3884
oleic acid	340	28.7738	1.6296	0.00210527	0.864531	7.66314	8.86393
ribulose-5-phosphate	315	28.0866	1.65825	0.00236449	0.6571	0.674812	1.02695
Allantoic acid	188	23.0153	1.69222	0.00258958	0.626647	7.53427	12.0231
Hydantoin, 5-(4-hydroxybutyl)-	331	15.5618	1.55496	0.00263577	1.54845	15.1244	9.76744
Arachidic acid	355	30.1108	1.59008	0.00268338	1.13209	2.17854	1.92436
Pipecolinic acid	156	7.9147	1.60074	0.00297435	1.4491	32.8196	22.6483
Cysteinylglycine	185	16.5487	1.55868	0.00316163	0.800496	0.410688	0.513041
Citraconic acid	71	32.5822	1.61228	0.00398717	1.40534	1.9474	1.38571
Maleamate	244	7.25483	1.55907	0.00434686	0.861978	179.016	207.681
Benzoylformic acid	255	34.9107	1.55562	0.00446901	1.47204e-05	1e-06	0.0679331
Perillyl Alcohol	181	10.5424	1.68406	0.00508056	1.62165	2.38996	1.47378
Prostaglandin E2	225	6.35722	1.5106	0.00589641	1.37097	0.575838	0.420024
5-Methylresorcinol	88	12.4198	1.51783	0.00597365	1.72343	0.275589	0.159907
Mono(2-ethylhexyl)phthalate	221	6.75512	1.4699	0.00641769	1.19711	1.45931	1.21903
Octadecanol	327	27.9332	1.44575	0.00645213	1.32503	0.84951	0.641125
glucuronic acid	285	24.1262	2.02987	0.00662991	4.55246	0.486225	0.106805
Norleucine	86	8.27012	1.50457	0.00673827	1.64436	2.13705	1.29962
oxalic acid	190	6.70768	1.44885	0.00695513	1.12981	0.71824	0.635718
Methyl Palmitoleate	180	27.1568	1.29854	0.00714981	0.562165	3.23834	5.76048
5-Aminovaleric acid	174	13.3281	1.61737	0.00734079	1.57789	25.4692	16.1413
4-Hydroxycyclohexanecarboxylic acid	183	32.12	1.46411	0.00739521	0.769335	0.135686	0.176368
malonic acid	233	9.06765	1.47077	0.00796333	1.57836	0.144891	0.0917988
Tagatose	217	22.8952	1.52338	0.00811144	0.696236	59.9124	86.0518
Aminooxyacetic acid	235	7.98994	1.44213	0.00846018	1.28355	36.1656	28.1764
p-Anisic acid	209	6.81678	1.52527	0.00874378	1.40482	0.166057	0.118205
urea	189	10.0872	1.64389	0.0094406	0.552175	10.987	19.8977
threonine	219	12.6132	1.41285	0.00993278	1.13306	179.151	158.113
phenylalanine	192	17.7284	1.45058	0.0105605	1.08095	98.1897	90.8367
quinic acid	255	22.6522	1.39265	0.0107549	1.07036	275.972	257.832
indole-3-acetamide	216	13.6819	1.40302	0.0128579	0.852804	16.4778	19.3219
Analyte 1371	239	33.0265	1.14475	0.0138038	0.24985	0.0662672	0.265228
Analyte 1153	468	28.8083	1.47589	0.0145183	13.5561	0.285149	0.0210347
Acetylsalicylic Acid	183	6.72821	1.21594	0.0158116	0.118403	0.00606534	0.0512264
11-beta-prostaglandin-F-2-alpha	107	34.33	1.37847	0.0165043	1.17468	0.825859	0.703052
1-Methyladenosine	259	34.8323	1.35508	0.0166365	1.22656	0.471553	0.384453
L-Allothreonine	102	13.1291	1.30119	0.0167445	1.08653	263.938	242.919
6-phosphogluconic acid	315	30.7749	1.34749	0.0172667	0.80985	1.83725	2.26863
tryptophan	202	28.5821	1.32971	0.0175109	0.925581	141.291	152.652
myo-inositol	217	26.9115	1.29713	0.0179671	0.848951	89.503	105.428
O-Phosphorylethanolamine	172	21.0548	1.3903	0.0180353	1.24917	7.84987	6.28408
oxoproline	232	15.5041	1.29287	0.0185551	1.35334	160.581	118.656
3-Hydroxypyridine	152	7.95184	1.29987	0.0186622	1.1564	0.878308	0.759518
inosine	230	32.1994	1.32495	0.0187036	1.15798	109.686	94.7219
guanosine	264	33.4694	1.3797	0.0188706	1.37831	1.68548	1.22285
3,5-Dihydroxyphenylglycine	282	11.4892	1.31267	0.0194614	1.42765	0.532828	0.373219
d-Glucoheptose	262	30.2575	1.20884	0.0204205	1.45136	0.168963	0.116417
fructose-6-phosphate	315	29.6954	1.3534	0.020747	0.731671	21.1232	28.8698
putrescine	174	15.1299	1.33113	0.0224891	1.29654	209.822	161.833
Nicotinoylglycine	207	6.5455	1.32191	0.0226934	0.83988	1.10658	1.31755
4-nitrophenol	196	11.359	1.29817	0.0242342	1.14243	0.194625	0.170361
O-Succinylhomoserine	128	8.40075	1.37299	0.0243247	0.714643	3.2495	4.54702
Cortexolone	170	5.25611	1.08412	0.0248262	0.257392	0.0464691	0.180538
Citramalic acid	247	16.3058	1.26261	0.0251011	1.24662	76.5209	61.3827
N-formyl-L-methionine	248	5.89464	1.31007	0.027835	0.799532	0.138502	0.173228
proline	216	10.8388	1.28747	0.0286089	1.1313	26.1972	23.1567
2-amino-2-methylpropane-1,3-diol	218	26.4025	1.21684	0.031989	1.41774	49.9075	35.2023
alpha-Tocopherol	237	15.3497	1.22101	0.0339198	1.09317	0.915687	0.837642
3-Cyanoalanine	141	12.2883	1.17461	0.0352235	0.6964	5.68866	8.16867
N-Carbamylglutamate	257	16.5667	1.0807	0.0356975	0.48372	0.222923	0.46085
4-Hydroxymandelonitrile	205	25.439	1.51475	0.0362457	58324.8	0.0583248	1e-06
3-aminopropionitrile	239	12.9243	1.23562	0.0370359	0.700501	0.0586638	0.0837455
Maltotriitol	141	32.064	1.20343	0.0370709	0.788597	1.53072	1.94107
Purine riboside	245	15.971	1.17229	0.0378798	1.1852	2.88747	2.43628
alanine	72	7.35708	1.46992	0.0381963	3.5224	8.11914	2.305
linolenic acid	335	28.75	1.19254	0.0396186	1.12559	161.787	143.734
Dihydroxyacetone	163	5.1955	1.25016	0.0400418	0.542945	11.735	21.6137
Linoleic acid methyl ester	204	27.017	1.20896	0.0416479	1.13851	10.5614	9.27651
fumaric acid	245	7.7125	1.18762	0.0452489	1.14731	146.233	127.457
uridine	259	30.6113	1.1476	0.0457088	1.25515	6.39012	5.09113
pyridoxine	284	10.4752	1.16205	0.0463205	1.43456	0.101674	0.0708748
2-ketobutyric acid	172	5.76762	1.02766	0.04744	0.585266	0.0809735	0.138353
5'-methylthioadenosine	236	33.5873	1.19481	0.0476858	0.783117	0.138625	0.177017
Digalacturonic acid	342	30.7616	1.41615	0.0484244	4.64431	0.0928018	0.0199818
Note: ① VIP: Variable weight value, VIP value from OPLS-DA model, the larger the VIP, the greater the contribution of the variable to the resulting group. ② p value: the results of the t-test, the more we evaluate whether the difference between the two groups of samples is significant, p<0.05 indicates significant and p<0.01 indicates very significant. FC: The ratio of the average expression of a…
