# Supplementary material for: Metabolic Characterisation of the Midgut of Bombyx mori Varieties after BmNPV Infection Using GC-MS-Based Metabolite Profiling
Source: Int J Mol Sci. 2020 Jul 1;21(13):4707. doi: 10.3390/ijms21134707 (PMC7369710; doi:10.3390/ijms21134707)
Supplement: Supplementary file 1 [file ijms-21-04707-s001.zip › Table S3:BN vs BN-C.xlsx]

## Sheet: Sheet1
Metabolites	Quant Mass	RT(min)	VIP	P-value	FC(BN/BN-C)	Average(BN)	Average(BN-C)
octanal	96	22.5501	2.36767	9.54411e-14	2.661e-06	1e-06	0.375837
Phenylacetic acid	83	5.29708	2.36748	1.31096e-11	685403	0.685403	1e-06
maltose	217	24.5459	2.21956	2.75318e-08	0.742366	10.0469	13.5336
pyridine-2,3-dicarboxylic acid	237	14.1577	2.06999	6.77464e-07	9.90934	0.199387	0.0201211
Hydantoin, 5-(4-hydroxybutyl)-	331	15.5618	2.08325	9.29301e-07	5.29777	15.1244	2.85486
N-Ethylglycine	130	5.39853	1.36806	1.17569e-06	7.48552	11.9713	1.59926
benzoic acid	179	9.90118	2.12151	1.47221e-06	1.45352	1.10977	0.763502
6-hydroxy caproic acid	97	6.43609	2.06744	1.66296e-06	9.45451	0.214673	0.0227059
DL-Anabasine	239	11.8223	1.82831	2.6512e-06	6.58935	1.00235	0.152116
3-hydroxy-L-proline	86	5.72357	1.90135	3.04577e-06	5.40142	18.8084	3.48212
p-benzoquinone	121	5.69478	1.88663	4.15993e-06	4.63176	35.0036	7.55729
dibenzofuran	168	5.8096	1.89907	5.7814e-06	4.62178	5.05321	1.09335
21-hydroxypregnenolone	121	5.93168	1.82319	6.69438e-06	5.90981	0.333444	0.0564222
alpha-ketoisocaproic acid	183	9.23569	1.35657	1.12929e-05	4.3579	0.142978	0.032809
Sinapyl alcohol	239	14.8736	1.81762	1.34288e-05	5.54858	0.242289	0.0436669
N-methyltryptophan	202	9.30752	1.80968	1.3851e-05	5.37661	2.70404	0.502926
hydroxyurea	279	9.86578	1.81772	1.52288e-05	5.57844	0.238674	0.0427851
oxalic acid	190	6.70768	1.96431	3.17844e-05	1.63164	0.71824	0.440196
N-(3-aminopropyl)-morpholine	100	10.6297	2.06167	3.79725e-05	8.72816	0.184715	0.0211631
pyridoxine	284	10.4752	2.06661	6.61962e-05	10.0608	0.101674	0.0101059
alpha-Tocopherol	237	15.3497	1.92395	0.000122132	0.791733	0.915687	1.15656
L-4-Hydroxyphenylglycine	266	9.34081	1.92815	0.000129023	7.68328	0.675678	0.0879414
N-Methyl-L-glutamic acid	98	6.38305	1.83395	0.000198834	0.436545	3.31944	7.60389
3,5-Dihydroxyphenylglycine	282	11.4892	1.80268	0.000263856	4.78663	0.532828	0.111316
3,4-Dihydroxyphenylglycol	355	12.0104	1.79263	0.000265095	4.28195	0.069562	0.0162454
coniferyl alcohol	237	25.4312	1.90747	0.000301268	1.52495	0.224978	0.147531
D-Arabitol	217	19.4938	1.81054	0.000465467	0.684331	105.626	154.35
Glucose-1-phosphate	217	9.52821	1.82994	0.000594589	0.829212	18.5118	22.3246
2-Monopalmitin	174	32.0751	1.69604	0.000603593	0.683829	0.69392	1.01476
Aminooxyacetic acid	235	7.98994	1.81954	0.000621862	1.42041	36.1656	25.4615
D-erythro-sphingosine	204	11.1727	1.77292	0.000677172	0.765889	2.14339	2.79857
cellobiose	281	34.3943	1.82814	0.000701345	0.717529	0.257028	0.358213
1-Hexadecanol	184	10.491	2.05961	0.00083323	5.32789e-06	1e-06	0.187692
glycocyamine	171	5.22546	1.75125	0.00088008	1.22965	362.919	295.139
Mono(2-ethylhexyl)phthalate	221	6.75512	1.75186	0.000930567	1.79375	1.45931	0.813554
lysine	174	23.9109	1.75704	0.00105535	1.14529	202.331	176.664
adenosine	236	32.6439	1.74869	0.00126507	0.760515	2.29035	3.01158
Methylmalonic acid	117	8.86437	1.58881	0.00132855	7.83998	0.425485	0.0542712
Glucoheptonic acid	244	21.0775	1.7047	0.00167096	0.93205	0.559926	0.600746
inosine 5'-monophosphate	316	33.7813	1.72027	0.00188201	0.679452	11.4216	16.8101
N-Acetyl-L-glutamic acid	288	21.7051	1.6793	0.00200999	1.30683	1.88612	1.44328
6-hydroxy caproic acid trimer	187	8.48868	1.66117	0.0021977	0.523852	0.153365	0.292764
naringenin	209	34.2659	1.63251	0.00242394	0.673194	0.283966	0.421819
2-Amino-2-norbornanecarboxylic acid	89	8.33455	1.56516	0.00262329	0.34955	0.0309548	0.0885561
phytosphingosine	204	27.699	1.64647	0.00266902	0.762288	2.04564	2.68356
Perillyl Alcohol	181	10.5424	1.805	0.00320806	1.70064	2.38996	1.40533
p-Anisic acid	209	6.81678	1.77528	0.00347366	3.5903	0.166057	0.0462515
tryptophan	202	28.5821	1.59883	0.00391109	0.915098	141.291	154.4
11-beta-prostaglandin-F-2-alpha	107	34.33	1.60107	0.00452886	0.86099	0.825859	0.959198
O-Phosphorylethanolamine	172	21.0548	1.53013	0.00468206	0.724669	7.84987	10.8324
Synephrine	267	19.997	1.64643	0.00488395	0.68504	0.270444	0.394786
4-aminophenol	238	7.64819	1.62069	0.00502048	2.16503	0.285405	0.131825
glutaraldehyde	89	5.50538	1.15086	0.00511591	5.30698	1.89665	0.357388
Analyte 766	253	19.402	1.71436	0.00546887	0.135166	0.00704199	0.0520988
Aminomalonic acid	218	14.3701	1.60405	0.00598898	1.48153	31.7866	21.4552
Androstanediol	129	32.7994	1.42954	0.00606333	0.588705	70.6666	120.037
Halostachine	158	7.56554	1.28863	0.00630494	2.95397	0.18258	0.0618085
methyl decanoate	87	5.41047	1.4015	0.00648624	4.80537	4.25366	0.885189
Tricetin	223	34.909	1.51321	0.00688005	0.797093	1.11973	1.40477
threonine	219	12.6132	1.51398	0.00701741	1.13066	179.151	158.448
N-Acetyl-L-phenylalanine	234	18.5432	1.63078	0.0077464	0.679926	2.58193	3.79736
xylitol	245	29.5072	1.50036	0.00790405	0.86041	0.106443	0.123712
Analyte 1371	239	33.0265	1.18144	0.00807377	0.18065	0.0662672	0.366826
Zymosterol	207	36.1096	1.49312	0.00813082	1.30355	1.78596	1.37008
5-Methoxytryptamine	174	6.58857	1.50694	0.00863273	1.27027	89.0962	70.1398
cystine	194	17.4577	1.51469	0.00875059	0.674786	2.31398	3.4292
methionine sulfoxide	264	21.1026	1.58855	0.00884668	0.667067	0.278121	0.416931
ribitol	217	19.8849	1.46718	0.00995214	0.881239	18.7559	21.2836
indole-3-acetamide	216	13.6819	1.31154	0.00996198	0.717002	16.4778	22.9815
Isoleucine	158	10.7524	1.44815	0.0100388	1.14824	219.151	190.858
Phenylacetamide	92	6.72217	2.02564	0.0109134	4.56805	0.187915	0.0411367
trehalose-6-phosphate	257	28.4469	1.05998	0.0123874	0.530743	0.19879	0.374551
3-Hydroxyflavone	295	25.9318	1.49502	0.0131126	0.706476	0.958347	1.35652
N-Acetyl-5-hydroxytryptamine	231	8.0323	1.08297	0.013369	0.0768019	0.0380897	0.495947
Methyl Palmitoleate	180	27.1568	1.24778	0.0139032	0.604917	3.23834	5.35336
Prostaglandin E2	225	6.35722	1.49539	0.0146487	0.668799	0.575838	0.861004
Cumic Acid	225	6.87228	1.07831	0.0150174	0.494096	0.298253	0.603632
canavanine	302	17.9554	1.306	0.0150951	1.73297	0.0338321	0.0195227
N(epsilon)-Trimethyllysine	58	16.7983	1.28285	0.0154435	0.781774	5.47813	7.00731
Bis(2-hydroxypropyl)amine	232	13.9426	1.37933	0.0155188	0.821674	0.629488	0.766105
Pipecolinic acid	156	7.9147	1.36167	0.0167815	1.3406	32.8196	24.4813
cyclohexylsulfamic acid	98	29.8461	1.30995	0.0174908	0.450556	0.808457	1.79435
4-HYDROXYPYRIDINE	152	8.24303	1.19522	0.0175809	2.05108	0.378216	0.184399
4-Hydroxycyclohexanecarboxylic acid	183	32.12	1.33181	0.0177521	0.830607	0.135686	0.163358
trans-4-hydroxy-L-proline	230	15.6049	1.36707	0.0180423	0.89326	8.29314	9.28412
Analyte 173	327	7.77909	1.56007	0.0195698	12816.9	0.0128169	1e-06
Linoleic acid methyl ester	204	27.017	1.35609	0.0199384	0.865348	10.5614	12.2048
1,3-Cyclohexanedione	216	13.7762	1.55379	0.0203711	25094.3	0.0250943	1e-06
Methyl-beta-D-galactopyranoside	204	21.8707	1.34393	0.0237294	0.833981	7.31666	8.77317
histidine	154	23.8077	1.40115	0.0246309	0.89668	446.038	497.432
N-epsilon-Acetyl-L-lysine	126	5.62926	1.39167	0.0252061	6.29746	0.032467	0.00515557
3-hydroxy-3-methylglutaric acid	247	19.0135	1.31824	0.026767	0.901772	0.865463	0.959737
2-Ketovaleric acid	89	6.80089	1.05476	0.0268937	0.533111	0.0586105	0.109941
valine	218	9.28862	1.28781	0.0275565	1.17694	93.2698	79.2479
O-phosphonothreonine	218	28.6697	1.18926	0.0282427	0.787427	32.3004	41.0201
succinic acid	247	9.50944	1.34304	0.0284053	0.813549	2.91709	3.58564
N-Carbamylglutamate	257	16.5667	1.11479	0.0287023	0.472504	0.222923	0.471789
pyrophosphate	451	18.4716	1.21569	0.0291422	1.51073	13.3925	8.86486
urea	189	10.0872	1.55858	0.030446	0.318722	10.987	34.4721
2-mercaptoethanesulfonic acid	248	5.25096	1.38567	0.0312549	5.47804	0.0309033	0.0056413
N-Methyl-DL-alanine	130	10.7311	1.18261	0.0318564	0.820493	17.36	21.158
Cellobiotol	183	31.9164	1.28806	0.0328623	0.856683	0.302285	0.352855
guaiacol	196	9.76613	1.28016	0.0331687	0.848726	0.132571	0.1562
2-ketobutyric acid	172	5.76762	1.37998	0.0334727	5.7399	0.0809735	0.0141071
1-Methyladenosine	259	34.8323	1.39064	0.0336835	0.681397	0.471553	0.692039
dihydrotestosterone	239	32.8257	1.17941	0.0343295	0.653074	1.96841	3.01407
5'-methylthioadenosine	236	33.5873	1.30591	0.0348843	0.655294	0.138625	0.211546
N-Acetylisatin	176	5.17661	1.10047	0.0364077	0.325548	1.11975	3.4396
Melatonin	232	12.5388	1.11179	0.0391832	0.84127	0.733184	0.871521
cytidine	223	32.9907	1.21288	0.0396605	0.426078	0.538197	1.26314
5-Aminovaleric acid	174	13.3281	1.3334	0.041004	1.44941	25.4692	17.5721
toluenesulfonic acid	229	6.37018	1.20014	0.0431657	1.11978	5.18308	4.62866
Indolelactate	202	34.8854	1.55165	0.0436	37819.5	0.0378195	1e-06
Sophorose	217	22.2334	1.18045	0.0479889	0.91281	7.55364	8.27515
linolenic acid	335	28.75	1.17726	0.0483815	1.12648	161.787	143.622
allose	298	27.5421	1.10543	0.0485948	0.686189	39.3113	57.2893
N-alpha-Acetyl-L-ornithine	168	14.5315	1.11769	0.0499875	1.10464	0.984766	0.891478
Note: ① VIP: Variable weight value, VIP value from OPLS-DA model, the larger the VIP, the greater the contribution of the variable to the resulting group. ② p value: the results of the t-test, the more we evaluate whether the difference between the two groups of samples is significant, p<0.05 indicates significant and p<0.01 indicates very significant. FC: The ratio of the average expression of a…
