# Supplementary material for: Metabolic Characterisation of the Midgut of Bombyx mori Varieties after BmNPV Infection Using GC-MS-Based Metabolite Profiling
Source: Int J Mol Sci. 2020 Jul 1;21(13):4707. doi: 10.3390/ijms21134707 (PMC7369710; doi:10.3390/ijms21134707)
Supplement: Supplementary file 1 [file ijms-21-04707-s001.zip › Table S4:B vs B-C.xlsx]

## Sheet: Sheet1
Metabolites	Quant Mass	RT(min)	VIP	P-value	FC(B/B-C)	Average(B)	Average(B-C)
guaiacol	196	9.76613	2.19256	2.40549e-08	2.26398	0.134629	0.0594657
tryptophan	202	28.5821	2.10875	1.107e-06	1.21718	152.652	125.414
stearic acid	341	11.6598	2.10324	1.41182e-06	0.771928	155.081	200.901
asparagine	128	14.0828	2.09496	1.50066e-06	1.34566	64.6152	48.0175
phenylalanine	192	17.7284	2.08276	1.90128e-06	1.13332	90.8367	80.1507
Arachidic acid	355	30.1108	2.06877	2.23782e-06	0.738103	1.92436	2.60716
Isoleucine	158	10.7524	2.10074	4.1879e-06	1.21233	218.576	180.293
O-phosphonothreonine	218	28.6697	2.0196	6.71625e-06	0.698014	48.7041	69.7752
alpha-Aminoadipic acid	260	19.6966	1.95317	8.1071e-06	1.87357	6.27056	3.34685
2,4-diaminobutyric acid	176	14.0483	2.02232	1.22411e-05	7.932e-06	1e-06	0.126068
Androstanediol	129	32.7994	1.93843	1.49762e-05	0.596301	130.983	219.659
Methyl Palmitoleate	180	27.1568	1.90637	1.71253e-05	0.622024	5.76048	9.26086
Cysteinylglycine	185	16.5487	2.00865	1.75818e-05	1.31547	0.513041	0.390006
valine	218	9.28862	2.00402	1.98566e-05	1.3145	98.0789	74.6133
xylose	159	19.1713	1.00647	2.25801e-05	0.217193	0.27624	1.27187
methyl heptadecanoate	87	25.8951	1.86777	2.92158e-05	0.594038	8.63766	14.5406
threonine	219	12.6132	1.96516	3.66097e-05	1.24609	158.113	126.888
oleic acid	340	28.7738	1.99692	5.46287e-05	0.77115	8.86393	11.4944
myo-inositol	217	26.9115	1.82612	0.000194964	1.33475	105.428	78.9871
1-Hydroxyanthraquinone	281	5.45953	1.81512	0.000248176	0.733883	0.177012	0.241199
quinic acid	255	22.6522	1.76955	0.000278516	0.907744	257.832	284.036
Hippuric acid	105	29.407	1.39831	0.000313638	0.261203	0.0420654	0.161045
citrulline	256	21.9562	1.82069	0.000316762	1.16335	17.9574	15.4359
fructose-6-phosphate	315	29.6954	1.82449	0.000496882	1.75555	28.8698	16.4449
Behenic acid	253	32.7012	1.96464	0.000514923	0.187936	0.0374483	0.199261
methyl icosanoate	87	29.9685	1.64272	0.000547173	0.564194	12.4251	22.0227
trehalose-6-phosphate	257	28.4469	1.68226	0.000563941	7.98888	0.254084	0.0318047
Glutaric Acid	261	13.036	1.76817	0.000652174	1.34401	0.827488	0.615684
putrescine	174	15.1299	1.8456	0.000669007	1.56466	161.833	103.43
3-Hydroxypropionic acid	177	8.04686	1.8247	0.000753538	1.7236	2.85738	1.6578
5-hydroxytryptophan	290	30.3751	1.74424	0.000761561	1.20462	0.46257	0.383998
mannitol	205	24.1454	1.73452	0.000813574	0.886088	253.009	285.535
D-erythro-sphingosine	204	11.1727	1.64738	0.000897008	0.583642	0.826731	1.4165
6-phosphogluconic acid	315	30.7749	1.70053	0.000955025	0.7735	2.26863	2.93294
Phytol	143	28.1401	1.85191	0.000959951	2.02526	9.02819	4.45781
2-hydroxy-3-isopropylbutanedioic acid	276	18.628	1.7154	0.000976467	1.20474	0.441571	0.366527
heptadecanoic acid	327	27.7586	1.71941	0.00115623	0.837775	3.48751	4.16283
Dehydroascorbic Acid	56	19.3254	1.34507	0.00126912	0.334153	1.40271	4.19781
D-Talose	160	23.1755	1.6791	0.00145722	1.18256	98.8541	83.5933
Itaconic acid	259	11.7058	1.70259	0.0019357	0.713642	0.0419483	0.0587806
lysine	174	23.9109	1.64076	0.00199288	1.18673	200.683	169.106
3-phenylcatechol	330	28.5643	1.13234	0.00211696	0.403117	2.63536	6.53744
N-Carbamylglutamate	257	16.5667	1.65055	0.00217796	1.73589	0.46085	0.265484
2-Deoxy-D-galactose	219	17.1665	1.64111	0.00220937	1.2241	1.29407	1.05716
methyl hexadecanoate	270	24.0072	1.56977	0.00235348	0.689357	11.6951	16.9652
3-Aminoisobutyric acid	102	6.19528	1.59115	0.00251294	0.797572	243.208	304.935
L-dopa	218	14.9272	1.64396	0.00271504	0.833132	0.0710419	0.0852709
sorbose	373	26.5967	1.45749	0.00294247	0.481737	0.267729	0.555757
4-Hydroxycyclohexanecarboxylic acid	183	32.12	1.58859	0.00306387	1.32573	0.176368	0.133035
toluenesulfonic acid	229	6.37018	1.58558	0.0032882	1.17268	4.84462	4.13122
sulfuric acid	211	14.425	1.57623	0.00362131	1.19743	0.502167	0.419371
L-Allothreonine	102	13.1291	1.56666	0.00365	0.91853	242.919	264.465
4-hydroxybutyrate	233	8.31804	1.63096	0.00373903	1.37907	0.960565	0.696531
3-hydroxy-3-methylglutaric acid	247	19.0135	1.56801	0.00374991	0.833931	0.802786	0.962653
inosine	230	32.1994	1.60863	0.00375384	1.18117	94.7219	80.193
1-Methyladenosine	259	34.8323	1.54502	0.00382256	1.32338	0.384453	0.290509
glucose-6-phosphate	316	29.8239	1.63287	0.00382622	1.91062	5.8455	3.05948
Glucosaminic acid	216	22.0713	1.53834	0.00411406	0.86022	147.663	171.658
fumaric acid	245	7.7125	1.53954	0.00419668	1.35156	127.457	94.3042
4-nitrophenol	196	11.359	1.5686	0.00420019	1.21089	0.170361	0.140691
L-Malic acid	233	14.8287	1.53388	0.00430574	1.3398	131.89	98.4403
2-Amino-2-norbornanecarboxylic acid	89	8.33455	1.57727	0.00442171	51086.8	0.0510868	1e-06
Benzoylformic acid	255	34.9107	1.55022	0.00446901	67933.1	0.0679331	1e-06
Sophorose	217	22.2334	1.56546	0.00447861	1.17142	7.45154	6.36112
Adipamide	215	25.6626	1.54672	0.00451261	310452	0.310452	1e-06
5-Methylresorcinol	88	12.4198	1.59318	0.0048577	0.674681	0.159907	0.237011
Mevalonic acid lactone	145	8.36748	1.51362	0.0051778	1.27433	0.329588	0.258635
Methyl-beta-D-galactopyranoside	204	21.8707	1.54686	0.00527971	1.18918	7.01734	5.901
dl-p-Hydroxyphenyllactic acid	179	31.4208	1.70919	0.0057437	0.0521841	0.230637	4.41968
Erythrose	263	18.8611	1.43242	0.00644318	0.683162	14.3737	21.0399
4-oxo-1H-quinoline-2-carboxylic acid	230	17.3729	1.42167	0.00662168	0.149036	0.0858087	0.575759
glycine	276	11.0135	1.53502	0.00677613	1.28143	34.0897	26.6028
alanine	72	7.35708	1.4614	0.00688713	0.247548	2.305	9.31134
ribulose-5-phosphate	315	28.0866	1.50186	0.00704947	1.42769	1.02695	0.719313
beta-Alanine	248	6.10173	1.47391	0.0072371	1.30051	11.9354	9.17747
L-kynurenine	192	28.3425	1.4669	0.00741275	1.8545	0.394589	0.212774
N-(3-aminopropyl)-morpholine	100	10.6297	1.43115	0.00752919	6.49486	0.129952	0.0200085
nicotinamide	179	14.638	1.46018	0.00761467	1.13199	13.8827	12.2639
Gallic acid	281	8.44424	1.46644	0.0076694	1.30867	17.0984	13.0655
Melatonin	232	12.5388	1.32424	0.0078102	0.796667	0.713418	0.895503
maltotriose	204	30.9057	1.3725	0.00846664	1.54616	0.997951	0.645437
glutamine	156	20.9583	1.47938	0.0085322	1.11878	406.329	363.19
Leucrose	205	34.0636	1.41464	0.00878848	0.611341	0.215027	0.351731
4-aminobutyric acid	174	15.6837	1.3814	0.0087961	1.38846	23.5351	16.9505
Phenylacetamide	92	6.72217	1.15243	0.0089636	2.14064	0.221351	0.103404
Orotic acid	254	9.208	1.47416	0.0101777	1.2498	0.260908	0.208759
2-aminoethanethiol	174	5.12856	1.23902	0.0113285	0.0886295	6.22068	70.1875
saccharopine	84	31.4622	1.7119	0.01205	2.29719	0.943892	0.410889
Aminooxyacetic acid	235	7.98994	1.39941	0.0135375	0.784873	28.1764	35.8993
beta-Mannosylglycerate	204	23.0304	1.42275	0.0136295	1.21977	28.6156	23.4599
methyl decanoate	87	5.41047	1.12589	0.0137138	0.529959	2.97648	5.61644
picolinic acid	180	11.3259	1.40684	0.0141808	0.857089	0.308427	0.359854
hypoxanthine	265	21.4885	1.37146	0.0144399	1.19646	123.255	103.016
fructose	217	26.3226	1.30173	0.0154944	0.531816	0.331947	0.624176
6-hydroxy caproic acid trimer	187	8.48868	1.27541	0.0168844	0.713225	0.176356	0.247266
galactose	226	27.5758	1.30068	0.017578	59.6894	0.185414	0.00310631
Synephrine	267	19.997	1.43436	0.0180237	1.36402	0.296081	0.217064
spermidine	144	29.1044	1.44731	0.0184951	1.62296	3.69987	2.2797
3,5-Dihydroxyphenylglycine	282	11.4892	1.3877	0.0189745	1.54957	0.373219	0.240854
methionine sulfoxide	264	21.1026	1.3784	0.0191286	1.4093	0.331952	0.235543
O-methylthreonine	219	21.3101	1.21523	0.0200538	0.372755	0.0969836	0.26018
Uridine monophosphate	316	33.943	1.21861	0.0213029	2.29567	0.219474	0.0956034
hydroxyurea	279	9.86578	1.33317	0.0213742	0.861464	0.215573	0.25024
L-homoserine	128	28.0399	1.31185	0.0216687	0.751601	2.88547	3.8391
naringenin	209	34.2659	1.31915	0.0230981	0.81631	0.279917	0.342905
pyrophosphate	451	18.4716	1.16403	0.0251407	1.39188	6.34188	4.55634
creatine degr	262	6.13958	1.28686	0.0264066	0.821946	3.09452	3.76487
ribitol	217	19.8849	1.28144	0.0268468	1.1483	23.405	20.3823
Benzyl thiocyanate	245	17.7492	1.18786	0.0280931	6.67374	0.0265087	0.00397209
4-Vinylphenol dimer	192	9.89786	1.21496	0.0318133	0.172096	0.0619908	0.360211
O-Succinylhomoserine	128	8.40075	1.26429	0.0330617	1.30163	4.54702	3.49333
aniline	150	10.6105	1.22547	0.0334277	0.771713	0.146925	0.190388
2-deoxy-D-glucose	142	16.6055	1.22759	0.0354017	1.36805	0.271693	0.198599
Glucoheptonic acid	244	21.0775	1.25013	0.0356715	1.04592	0.478121	0.45713
inosine 5'-monophosphate	316	33.7813	1.20263	0.0367728	1.44696	14.4119	9.96011
Maleamate	244	7.25483	1.233	0.0371028	1.12274	207.681	184.976
kyotorphin	169	35.0514	1.18126	0.0371414	4.67184	0.0978155	0.0209373
DL-Anabasine	239	11.8223	1.2158	0.0409671	0.831017	0.883014	1.06257
methionine	176	15.4545	1.22258	0.0413665	1.09085	126.17	115.662
Phenylacetic acid	83	5.29708	1.2042	0.0429329	0.779044	0.764375	0.981171
hydrocinnamic acid	104	6.00365	1.1052	0.0434828	1.68761	0.225406	0.133565
22-Ketocholesterol	173	6.89328	1.28315	0.0439395	1.45348	1.77071	1.21825
guanosine-5'-monophosphate	58	35.1984	1.23788	0.0462296	1.45908	1.14594	0.785387
uric acid	218	27.1034	1.19369	0.049409	0.788056	338.088	429.015
Note: ① VIP: Variable weight value, VIP value from OPLS-DA model, the larger the VIP, the greater the contribution of the variable to the resulting group. ② p value: the results of the t-test, the more we evaluate whether the difference between the two groups of samples is significant, p<0.05 indicates significant and p<0.01 indicates very significant. FC: The ratio of the average expression of a…
