# Supplementary material for: Metabolic Characterisation of the Midgut of Bombyx mori Varieties after BmNPV Infection Using GC-MS-Based Metabolite Profiling
Source: Int J Mol Sci. 2020 Jul 1;21(13):4707. doi: 10.3390/ijms21134707 (PMC7369710; doi:10.3390/ijms21134707)
Supplement: Supplementary file 1 [file ijms-21-04707-s001.zip › Table S5:BN-C vs B-C kegg.xlsx]

## Sheet: 代谢通路富集表（kegg)
ID Annotation	Annotation	Category	Group	Database	set	in set	background	in background	p-value	-log(P-value)	FDR correction	Submitted IDs	Matching IDs
dme02010	ABC transporters	KEGG pathways	Pathways	KEGG (Drosophila melanogaster (fruit fly))	76	10	3460	90	1.99e-05	4.70115	0.000567	C00134 C00185 C00037 C01835 C00315 C00392 C00009 C00059 C00089 D00041	C00134 C00185 C00037 C01835 C00315 C00392 C00009 C00059 C00089 C00188	http://www.genome.jp/kegg-bin/show_pathway?150760239276616/dme02010.args
dme01100	Metabolic pathways	KEGG pathways	Pathways	KEGG (Drosophila melanogaster (fruit fly))	76	50	3460	1455	2.1e-05	4.67778	0.000567	C00134 C07086 C00099 C00262 C00078 C00037 C01433 C05145 C12144 C00116 C00109 C00153 C00315 C00180 C07729 C02477 C00379 C02325 C00864 C01732 C05422 C00334 C00294 C00122 C00249 C00130 C00149 C01595 C00346 C02526 C00547 C00299 C00327 C00328 C00584 C00230 C00493 C00009 C00263 C00059 C00042 C00978 C00187 C02140 C00449 C01013 C00089 C00314 D00095 D00041	C00134 C07086 C00099 C00262 C00078 C00037 C01433 C05145 C12144 C00116 C00109 C00153 C00315 C00180 C07729 C02477 C00379 C02325 C00864 C01732 C05422 C00334 C00294 C00122 C00249 C00130 C00149 C01595 C00346 C02526 C00547 C00299 C00327 C00328 C00584 C00230 C00493 C00009 C00263 C00059 C00042 C00978 C00187 C02140 C00449 C01013 C00089 C00314 C00788 C00188	http://www.genome.jp/kegg-bin/show_pathway?150760239276616/dme01100.args
dme00410	beta-Alanine metabolism	KEGG pathways	Pathways	KEGG (Drosophila melanogaster (fruit fly))	76	6	3460	31	4.38e-05	4.35853	0.000788	C00099 C00315 C00864 C00334 C00383 C01013	C00099 C00315 C00864 C00334 C00383 C01013	http://www.genome.jp/kegg-bin/show_pathway?150760239276616/dme00410.args
dme00360	Phenylalanine metabolism	KEGG pathways	Pathways	KEGG (Drosophila melanogaster (fruit fly))	76	6	3460	46	0.000429	3.36754	0.00579	C07086 C00180 C01586 C00122 C03519 C00042	C07086 C00180 C01586 C00122 C03519 C00042	http://www.genome.jp/kegg-bin/show_pathway?150760239276616/dme00360.args
dme01040	Biosynthesis of unsaturated fatty acids	KEGG pathways	Pathways	KEGG (Drosophila melanogaster (fruit fly))	76	6	3460	54	0.00103	2.98716	0.0111	C00712 C00249 C01595 C01530 C08281 C08320	C00712 C00249 C01595 C01530 C08281 C08320	http://www.genome.jp/kegg-bin/show_pathway?150760239276616/dme01040.args
dme00400	Phenylalanine, tyrosine and tryptophan biosynthesis	KEGG pathways	Pathways	KEGG (Drosophila melanogaster (fruit fly))	76	4	3460	27	0.00257	2.59007	0.0231	C00078 C00230 C00493 C00296	C00078 C00230 C00493 C00296	http://www.genome.jp/kegg-bin/show_pathway?150760239276616/dme00400.args
dme00260	Glycine, serine and threonine metabolism	KEGG pathways	Pathways	KEGG (Drosophila melanogaster (fruit fly))	76	5	3460	49	0.00402	2.39577	0.031	C00078 C00037 C00109 C00263 D00041	C00078 C00037 C00109 C00263 C00188	http://www.genome.jp/kegg-bin/show_pathway?150760239276616/dme00260.args
dme00190	Oxidative phosphorylation	KEGG pathways	Pathways	KEGG (Drosophila melanogaster (fruit fly))	76	3	3460	16	0.00464	2.33348	0.0313	C00122 C00009 C00042	C00122 C00009 C00042	http://www.genome.jp/kegg-bin/show_pathway?150760239276616/dme00190.args
dme00640	Propanoate metabolism	KEGG pathways	Pathways	KEGG (Drosophila melanogaster (fruit fly))	76	4	3460	36	0.00743	2.12901	0.0442	C00099 C00109 C00042 C01013	C00099 C00109 C00042 C01013	http://www.genome.jp/kegg-bin/show_pathway?150760239276616/dme00640.args
dme00020	Citrate cycle (TCA cycle)	KEGG pathways	Pathways	KEGG (Drosophila melanogaster (fruit fly))	76	3	3460	20	0.00887	2.05208	0.0442	C00122 C00149 C00042	C00122 C00149 C00042	http://www.genome.jp/kegg-bin/show_pathway?150760239276616/dme00020.args
dme00480	Glutathione metabolism	KEGG pathways	Pathways	KEGG (Drosophila melanogaster (fruit fly))	76	4	3460	38	0.00901	2.04528	0.0442	C00134 C00037 C00315 C05422	C00134 C00037 C00315 C05422	http://www.genome.jp/kegg-bin/show_pathway?150760239276616/dme00480.args
dme00250	Alanine, aspartate and glutamate metabolism	KEGG pathways	Pathways	KEGG (Drosophila melanogaster (fruit fly))	76	3	3460	24	0.0148	1.82974	0.0666	C00334 C00122 C00042	C00334 C00122 C00042	http://www.genome.jp/kegg-bin/show_pathway?150760239276616/dme00250.args
dme00061	Fatty acid biosynthesis	KEGG pathways	Pathways	KEGG (Drosophila melanogaster (fruit fly))	76	4	3460	49	0.0216	1.66555	0.081	C00712 C02679 C00249 C01530	C00712 C02679 C00249 C01530	http://www.genome.jp/kegg-bin/show_pathway?150760239276616/dme00061.args
dme04340	Hedgehog signaling pathway	KEGG pathways	Pathways	KEGG (Drosophila melanogaster (fruit fly))	76	1	3460	1	0.022	1.65758	0.081	C00187	C00187	http://www.kegg.jp/kegg-bin/show_pathway?map=hsa04340&amp;show_description=show
dme00290	Valine, leucine and isoleucine biosynthesis	KEGG pathways	Pathways	KEGG (Drosophila melanogaster (fruit fly))	76	3	3460	28	0.0225	1.64782	0.081	C00109 C02226 D00041	C00109 C02226 C00188	http://www.genome.jp/kegg-bin/show_pathway?150760239276616/dme00290.args
dme00380	Tryptophan metabolism	KEGG pathways	Pathways	KEGG (Drosophila melanogaster (fruit fly))	76	5	3460	81	0.0314	1.50307	0.1	C00078 C05659 C00328 C00978 C02043	C00078 C05659 C00328 C00978 C02043	http://www.genome.jp/kegg-bin/show_pathway?150760239276616/dme00380.args
dme00330	Arginine and proline metabolism	KEGG pathways	Pathways	KEGG (Drosophila melanogaster (fruit fly))	76	5	3460	82	0.0329	1.4828	0.1	C00134 C00315 C00334 C00122 C00327	C00134 C00315 C00334 C00122 C00327	http://www.genome.jp/kegg-bin/show_pathway?150760239276616/dme00330.args
dme00270	Cysteine and methionine metabolism	KEGG pathways	Pathways	KEGG (Drosophila melanogaster (fruit fly))	76	4	3460	56	0.0334	1.47625	0.1	C00109 C03145 C00263 C00059	C00109 C03145 C00263 C00059	http://www.genome.jp/kegg-bin/show_pathway?150760239276616/dme00270.args
dme00240	Pyrimidine metabolism	KEGG pathways	Pathways	KEGG (Drosophila melanogaster (fruit fly))	76	4	3460	59	0.0394	1.4045	0.112	C00099 C05145 C00299 C00383	C00099 C05145 C00299 C00383	http://www.genome.jp/kegg-bin/show_pathway?150760239276616/dme00240.args
dme00230	Purine metabolism	KEGG pathways	Pathways	KEGG (Drosophila melanogaster (fruit fly))	76	5	3460	92	0.0501	1.30016	0.135	C00262 C00037 C00294 C00130 C00059	C00262 C00037 C00294 C00130 C00059
dme00650	Butanoate metabolism	KEGG pathways	Pathways	KEGG (Drosophila melanogaster (fruit fly))	76	3	3460	40	0.0563	1.24949	0.136	C00334 C00122 C00042	C00334 C00122 C00042
dme00920	Sulfur metabolism	KEGG pathways	Pathways	KEGG (Drosophila melanogaster (fruit fly))	76	2	3460	18	0.0581	1.23582	0.136	C00263 C00059	C00263 C00059
dme00052	Galactose metabolism	KEGG pathways	Pathways	KEGG (Drosophila melanogaster (fruit fly))	76	3	3460	41	0.0598	1.2233	0.136	C00116 C01132 C00089	C00116 C01132 C00089
dme04080	Neuroactive ligand-receptor interaction	KEGG pathways	Pathways	KEGG (Drosophila melanogaster (fruit fly))	76	6	3460	128	0.0604	1.21896	0.136	C00099 C00037 C00334 C00547 C00584 D00095	C00099 C00037 C00334 C00547 C00584 C00788
dme00310	Lysine degradation	KEGG pathways	Pathways	KEGG (Drosophila melanogaster (fruit fly))	76	3	3460	47	0.083	1.08092	0.175	C00037 C00489 C00449	C00037 C00489 C00449
dme00350	Tyrosine metabolism	KEGG pathways	Pathways	KEGG (Drosophila melanogaster (fruit fly))	76	4	3460	76	0.0843	1.07417	0.175	C00122 C00547 C00042 D00095	C00122 C00547 C00042 C00788
dme00071	Fatty acid metabolism	KEGG pathways	Pathways	KEGG (Drosophila melanogaster (fruit fly))	76	3	3460	50	0.0958	1.01863	0.192	C00249 C00823 C00489	C00249 C00823 C00489
dme00600	Sphingolipid metabolism	KEGG pathways	Pathways	KEGG (Drosophila melanogaster (fruit fly))	76	2	3460	25	0.103	0.987163	0.192	C12144 C00346	C12144 C00346
dme00981	Insect hormone biosynthesis	KEGG pathways	Pathways	KEGG (Drosophila melanogaster (fruit fly))	76	2	3460	25	0.103	0.987163	0.192	C01493 C00187	C01493 C00187
dme00770	Pantothenate and CoA biosynthesis	KEGG pathways	Pathways	KEGG (Drosophila melanogaster (fruit fly))	76	2	3460	27	0.118	0.928118	0.212	C00099 C00864	C00099 C00864
dme00680	Methane metabolism	KEGG pathways	Pathways	KEGG (Drosophila melanogaster (fruit fly))	76	2	3460	34	0.171	0.767004	0.298	C00037 C01046	C00037 C01046
dme00970	Aminoacyl-tRNA biosynthesis	KEGG pathways	Pathways	KEGG (Drosophila melanogaster (fruit fly))	76	3	3460	75	0.227	0.643974	0.383	C00078 C00037 D00041	C00078 C00037 C00188
dme00760	Nicotinate and nicotinamide metabolism	KEGG pathways	Pathways	KEGG (Drosophila melanogaster (fruit fly))	76	2	3460	44	0.252	0.598599	0.4	C00153 C00122	C00153 C00122
dme00630	Glyoxylate and dicarboxylate metabolism	KEGG pathways	Pathways	KEGG (Drosophila melanogaster (fruit fly))	76	2	3460	44	0.252	0.598599	0.4	C00149 C00042	C00149 C00042
dme00500	Starch and sucrose metabolism	KEGG pathways	Pathways	KEGG (Drosophila melanogaster (fruit fly))	76	2	3460	50	0.301	0.521434	0.464	C00185 C00089	C00185 C00089
dme00740	Riboflavin metabolism	KEGG pathways	Pathways	KEGG (Drosophila melanogaster (fruit fly))	76	1	3460	21	0.374	0.427128	0.561	C00472	C00472
dme00730	Thiamine metabolism	KEGG pathways	Pathways	KEGG (Drosophila melanogaster (fruit fly))	76	1	3460	26	0.44	0.356547	0.609	C00037	C00037
dme00910	Nitrogen metabolism	KEGG pathways	Pathways	KEGG (Drosophila melanogaster (fruit fly))	76	1	3460	26	0.44	0.356547	0.609	C00037	C00037
dme00591	Linoleic acid metabolism	KEGG pathways	Pathways	KEGG (Drosophila melanogaster (fruit fly))	76	1	3460	26	0.44	0.356547	0.609	C01595	C01595
dme00062	Fatty acid elongation in mitochondria	KEGG pathways	Pathways	KEGG (Drosophila melanogaster (fruit fly))	76	1	3460	27	0.452	0.344862	0.61	C00249	C00249
dme00010	Glycolysis / Gluconeogenesis	KEGG pathways	Pathways	KEGG (Drosophila melanogaster (fruit fly))	76	1	3460	31	0.499	0.301899	0.626	C01451	C01451
dme00561	Glycerolipid metabolism	KEGG pathways	Pathways	KEGG (Drosophila melanogaster (fruit fly))	76	1	3460	32	0.51	0.29243	0.626	C00116	C00116
dme00620	Pyruvate metabolism	KEGG pathways	Pathways	KEGG (Drosophila melanogaster (fruit fly))	76	1	3460	32	0.51	0.29243	0.626	C00149	C00149
dme00750	Vitamin B6 metabolism	KEGG pathways	Pathways	KEGG (Drosophila melanogaster (fruit fly))	76	1	3460	32	0.51	0.29243	0.626	C00314	C00314
dme01110	Biosynthesis of secondary metabolites	KEGG pathways	Pathways	KEGG (Drosophila melanogaster (fruit fly))	76	22	3460	1023	0.591	0.228413	0.704	C00134 C00078 C00037 C01433 C00109 C00180 C02325 C00122 C00130 C00149 C12323 C01493 C00327 C00230 C00493 C00263 C00852 C00042 C00187 C00449 C00858 D00041	C00134 C00078 C00037 C01433 C00109 C00180 C02325 C00122 C00130 C00149 C12323 C01493 C00327 C00230 C00493 C00263 C00852 C00042 C00187 C00449 C00858 C00188
dme00460	Cyanoamino acid metabolism	KEGG pathways	Pathways	KEGG (Drosophila melanogaster (fruit fly))	76	1	3460	41	0.6	0.221849	0.704	C00037	C00037
dme00564	Glycerophospholipid metabolism	KEGG pathways	Pathways	KEGG (Drosophila melanogaster (fruit fly))	76	1	3460	46	0.642	0.192465	0.725	C00346	C00346
dme00053	Ascorbate and aldarate metabolism	KEGG pathways	Pathways	KEGG (Drosophila melanogaster (fruit fly))	76	1	3460	47	0.65	0.187087	0.725	C05422	C05422
dme00051	Fructose and mannose metabolism	KEGG pathways	Pathways	KEGG (Drosophila melanogaster (fruit fly))	76	1	3460	48	0.658	0.181774	0.725	C00392	C00392
dme00100	Steroid biosynthesis	KEGG pathways	Pathways	KEGG (Drosophila melanogaster (fruit fly))	76	1	3460	51	0.681	0.166853	0.735	C00187	C00187
dme00040	Pentose and glucuronate interconversions	KEGG pathways	Pathways	KEGG (Drosophila melanogaster (fruit fly))	76	1	3460	53	0.695	0.158015	0.736	C00379	C00379
dme00860	Porphyrin and chlorophyll metabolism	KEGG pathways	Pathways	KEGG (Drosophila melanogaster (fruit fly))	76	2	3460	126	0.772	0.112383	0.802	C00037 D00041	C00037 C00188
dme00590	Arachidonic acid metabolism	KEGG pathways	Pathways	KEGG (Drosophila melanogaster (fruit fly))	76	1	3460	75	0.814	0.0893756	0.819	C00584	C00584
dme00130	Ubiquinone and other terpenoid-quinone biosynthesis	KEGG pathways	Pathways	KEGG (Drosophila melanogaster (fruit fly))	76	1	3460	76	0.819	0.0867161	0.819	C02477	C02477
