# Supplementary material for: Metabolic Characterisation of the Midgut of Bombyx mori Varieties after BmNPV Infection Using GC-MS-Based Metabolite Profiling
Source: Int J Mol Sci. 2020 Jul 1;21(13):4707. doi: 10.3390/ijms21134707 (PMC7369710; doi:10.3390/ijms21134707)
Supplement: Supplementary file 1 [file ijms-21-04707-s001.zip › Table S6:BN vs B kegg.xlsx]

## Sheet: 代谢通路富集表（keggBN-B)
ID Annotation	Annotation	Category	Group	Database	set	in set	background	in background	p-value	-log(P-value)	FDR correction	Submitted IDs	Matching IDs
dme01100	Metabolic pathways	KEGG pathways	Pathways	KEGG (Drosophila melanogaster (fruit fly))	62	42	3460	1455	3.39e-05	4.4698	0.00173	C00037 C05145 C00153 C01732 C01433 C00262 C00208 C00864 C12144 C00379 C00794 C00474 C00249 C00328 C00590 C00212 C00116 C00099 C06156 C00499 C00408 C00584 C00191 C00209 C00086 C05519 C00078 C00137 C00346 C00294 C00387 C00134 C02477 C00184 C00122 C00299 C00314 C00109 C00170 C02273 D00095 D00041	C00037 C05145 C00153 C01732 C01433 C00262 C00208 C00864 C12144 C00379 C00794 C00474 C00249 C00328 C00590 C00212 C00116 C00099 C06156 C00499 C00408 C00584 C00191 C00209 C00086 C05519 C00078 C00137 C00346 C00294 C00387 C00134 C02477 C00184 C00122 C00299 C00314 C00109 C00170 C02273 C00788 C00188	http://www.genome.jp/kegg-bin/show_pathway?150759992718120/dme01100.args
dme02010	ABC transporters	KEGG pathways	Pathways	KEGG (Drosophila melanogaster (fruit fly))	62	8	3460	90	0.000164	3.78516	0.00418	C00037 C00185 C00208 C00794 C01835 C00086 C00134 D00041	C00037 C00185 C00208 C00794 C01835 C00086 C00134 C00188	http://www.genome.jp/kegg-bin/show_pathway?150759992718120/dme02010.args
dme00230	Purine metabolism	KEGG pathways	Pathways	KEGG (Drosophila melanogaster (fruit fly))	62	7	3460	92	0.00112	2.95078	0.019	C00037 C00262 C00212 C00499 C00086 C00294 C00387	C00037 C00262 C00212 C00499 C00086 C00294 C00387	http://www.genome.jp/kegg-bin/show_pathway?150759992718120/dme00230.args
dme00260	Glycine, serine and threonine metabolism	KEGG pathways	Pathways	KEGG (Drosophila melanogaster (fruit fly))	62	5	3460	49	0.00163	2.78781	0.0208	C00037 C05519 C00078 C00109 D00041	C00037 C05519 C00078 C00109 C00188	http://www.genome.jp/kegg-bin/show_pathway?150759992718120/dme00260.args
dme00040	Pentose and glucuronate interconversions	KEGG pathways	Pathways	KEGG (Drosophila melanogaster (fruit fly))	62	5	3460	53	0.00233	2.63264	0.0238	C01904 C00379 C00474 C00191 C02273	C01904 C00379 C00474 C00191 C02273	http://www.genome.jp/kegg-bin/show_pathway?150759992718120/dme00040.args
dme00240	Pyrimidine metabolism	KEGG pathways	Pathways	KEGG (Drosophila melanogaster (fruit fly))	62	5	3460	59	0.00374	2.42713	0.0318	C05145 C00099 C00383 C00086 C00299	C05145 C00099 C00383 C00086 C00299	http://www.genome.jp/kegg-bin/show_pathway?150759992718120/dme00240.args
dme00052	Galactose metabolism	KEGG pathways	Pathways	KEGG (Drosophila melanogaster (fruit fly))	62	4	3460	41	0.00577	2.23882	0.042	C00794 C01132 C00116 C00137	C00794 C01132 C00116 C00137	http://www.genome.jp/kegg-bin/show_pathway?150759992718120/dme00052.args
dme00290	Valine, leucine and isoleucine biosynthesis	KEGG pathways	Pathways	KEGG (Drosophila melanogaster (fruit fly))	62	3	3460	28	0.013	1.88606	0.0829	C02226 C00109 D00041	C02226 C00109 C00188	http://www.genome.jp/kegg-bin/show_pathway?150759992718120/dme00290.args
dme00410	beta-Alanine metabolism	KEGG pathways	Pathways	KEGG (Drosophila melanogaster (fruit fly))	62	3	3460	31	0.0172	1.76447	0.0975	C00864 C00099 C00383	C00864 C00099 C00383	http://www.genome.jp/kegg-bin/show_pathway?150759992718120/dme00410.args
dme00190	Oxidative phosphorylation	KEGG pathways	Pathways	KEGG (Drosophila melanogaster (fruit fly))	62	2	3460	16	0.0323	1.4908	0.165	C00013 C00122	C00013 C00122	http://www.genome.jp/kegg-bin/show_pathway?150759992718120/dme00190.args
dme00460	Cyanoamino acid metabolism	KEGG pathways	Pathways	KEGG (Drosophila melanogaster (fruit fly))	62	3	3460	41	0.036	1.4437	0.167	C00037 C00650 C01401	C00037 C00650 C01401	http://www.kegg.jp/kegg-bin/show_pathway?map=map00460&amp;show_description=show
dme00760	Nicotinate and nicotinamide metabolism	KEGG pathways	Pathways	KEGG (Drosophila melanogaster (fruit fly))	62	3	3460	44	0.0431	1.36552	0.178	C00153 C01596 C00122	C00153 C01596 C00122	http://www.genome.jp/kegg-bin/show_pathway?150759992718120/dme00760.args
dme00310	Lysine degradation	KEGG pathways	Pathways	KEGG (Drosophila melanogaster (fruit fly))	62	3	3460	47	0.0509	1.29328	0.178	C00037 C00408 C00431	C00037 C00408 C00431
dme00380	Tryptophan metabolism	KEGG pathways	Pathways	KEGG (Drosophila melanogaster (fruit fly))	62	4	3460	81	0.0558	1.25337	0.178	C05659 C00328 C02693 C00078	C05659 C00328 C02693 C00078
dme00061	Fatty acid biosynthesis	KEGG pathways	Pathways	KEGG (Drosophila melanogaster (fruit fly))	62	3	3460	49	0.0564	1.24872	0.178	C02679 C00249 C00712	C02679 C00249 C00712
dme00330	Arginine and proline metabolism	KEGG pathways	Pathways	KEGG (Drosophila melanogaster (fruit fly))	62	4	3460	82	0.0579	1.23732	0.178	C00431 C00086 C00134 C00122	C00431 C00086 C00134 C00122
dme00500	Starch and sucrose metabolism	KEGG pathways	Pathways	KEGG (Drosophila melanogaster (fruit fly))	62	3	3460	50	0.0592	1.22768	0.178	C00185 C00208 C00191	C00185 C00208 C00191
dme01040	Biosynthesis of unsaturated fatty acids	KEGG pathways	Pathways	KEGG (Drosophila melanogaster (fruit fly))	62	3	3460	54	0.0713	1.14691	0.185	C00249 C00712 C06425	C00249 C00712 C06425
dme00600	Sphingolipid metabolism	KEGG pathways	Pathways	KEGG (Drosophila melanogaster (fruit fly))	62	2	3460	25	0.0728	1.13787	0.185	C12144 C00346	C12144 C00346
dme04080	Neuroactive ligand-receptor interaction	KEGG pathways	Pathways	KEGG (Drosophila melanogaster (fruit fly))	62	5	3460	128	0.0774	1.11126	0.185	C00037 C00212 C00099 C00584 D00095	C00037 C00212 C00099 C00584 C00788
dme00270	Cysteine and methionine metabolism	KEGG pathways	Pathways	KEGG (Drosophila melanogaster (fruit fly))	62	3	3460	56	0.0777	1.10958	0.185	C03145 C00109 C00170	C03145 C00109 C00170
dme00770	Pantothenate and CoA biosynthesis	KEGG pathways	Pathways	KEGG (Drosophila melanogaster (fruit fly))	62	2	3460	27	0.0833	1.07935	0.185	C00864 C00099	C00864 C00099
dme00400	Phenylalanine, tyrosine and tryptophan biosynthesis	KEGG pathways	Pathways	KEGG (Drosophila melanogaster (fruit fly))	62	2	3460	27	0.0833	1.07935	0.185	C00296 C00078	C00296 C00078
dme00561	Glycerolipid metabolism	KEGG pathways	Pathways	KEGG (Drosophila melanogaster (fruit fly))	62	2	3460	32	0.111	0.954677	0.236	C00116 C00184	C00116 C00184
dme00680	Methane metabolism	KEGG pathways	Pathways	KEGG (Drosophila melanogaster (fruit fly))	62	2	3460	34	0.123	0.910095	0.251	C00037 C00184	C00037 C00184
dme00640	Propanoate metabolism	KEGG pathways	Pathways	KEGG (Drosophila melanogaster (fruit fly))	62	2	3460	36	0.135	0.869666	0.265	C00099 C00109	C00099 C00109
dme00480	Glutathione metabolism	KEGG pathways	Pathways	KEGG (Drosophila melanogaster (fruit fly))	62	2	3460	38	0.148	0.829738	0.271	C00037 C00134	C00037 C00134
dme00970	Aminoacyl-tRNA biosynthesis	KEGG pathways	Pathways	KEGG (Drosophila melanogaster (fruit fly))	62	3	3460	75	0.15	0.823909	0.271	C00037 C00078 D00041	C00037 C00078 C00188
dme00562	Inositol phosphate metabolism	KEGG pathways	Pathways	KEGG (Drosophila melanogaster (fruit fly))	62	2	3460	39	0.154	0.812479	0.271	C00191 C00137	C00191 C00137
dme00360	Phenylalanine metabolism	KEGG pathways	Pathways	KEGG (Drosophila melanogaster (fruit fly))	62	2	3460	46	0.199	0.701147	0.337	C02137 C00122	C02137 C00122
dme00053	Ascorbate and aldarate metabolism	KEGG pathways	Pathways	KEGG (Drosophila melanogaster (fruit fly))	62	2	3460	47	0.205	0.688246	0.337	C00191 C00137	C00191 C00137
dme00020	Citrate cycle (TCA cycle)	KEGG pathways	Pathways	KEGG (Drosophila melanogaster (fruit fly))	62	1	3460	20	0.304	0.517126	0.484	C00122	C00122
dme00740	Riboflavin metabolism	KEGG pathways	Pathways	KEGG (Drosophila melanogaster (fruit fly))	62	1	3460	21	0.317	0.498941	0.49	C00474	C00474
dme00250	Alanine, aspartate and glutamate metabolism	KEGG pathways	Pathways	KEGG (Drosophila melanogaster (fruit fly))	62	1	3460	24	0.353	0.452225	0.519	C00122	C00122
dme00730	Thiamine metabolism	KEGG pathways	Pathways	KEGG (Drosophila melanogaster (fruit fly))	62	1	3460	26	0.376	0.424812	0.519	C00037	C00037
dme00910	Nitrogen metabolism	KEGG pathways	Pathways	KEGG (Drosophila melanogaster (fruit fly))	62	1	3460	26	0.376	0.424812	0.519	C00037	C00037
dme00062	Fatty acid elongation in mitochondria	KEGG pathways	Pathways	KEGG (Drosophila melanogaster (fruit fly))	62	1	3460	27	0.387	0.412289	0.519	C00249	C00249
dme04070	Phosphatidylinositol signaling system	KEGG pathways	Pathways	KEGG (Drosophila melanogaster (fruit fly))	62	1	3460	27	0.387	0.412289	0.519	C00137	C00137
dme00350	Tyrosine metabolism	KEGG pathways	Pathways	KEGG (Drosophila melanogaster (fruit fly))	62	2	3460	76	0.397	0.401209	0.519	C00122 D00095	C00122 C00788
dme00750	Vitamin B6 metabolism	KEGG pathways	Pathways	KEGG (Drosophila melanogaster (fruit fly))	62	1	3460	32	0.441	0.355561	0.562	C00314	C00314
dme00520	Amino sugar and nucleotide sugar metabolism	KEGG pathways	Pathways	KEGG (Drosophila melanogaster (fruit fly))	62	2	3460	87	0.466	0.331614	0.58	C06156 C00191	C06156 C00191
dme00650	Butanoate metabolism	KEGG pathways	Pathways	KEGG (Drosophila melanogaster (fruit fly))	62	1	3460	40	0.517	0.286509	0.628	C00122	C00122
dme00630	Glyoxylate and dicarboxylate metabolism	KEGG pathways	Pathways	KEGG (Drosophila melanogaster (fruit fly))	62	1	3460	44	0.551	0.258848	0.654	C00209	C00209
dme00564	Glycerophospholipid metabolism	KEGG pathways	Pathways	KEGG (Drosophila melanogaster (fruit fly))	62	1	3460	46	0.567	0.246417	0.657	C00346	C00346
dme00051	Fructose and mannose metabolism	KEGG pathways	Pathways	KEGG (Drosophila melanogaster (fruit fly))	62	1	3460	48	0.583	0.234331	0.661	C00794	C00794
dme00071	Fatty acid metabolism	KEGG pathways	Pathways	KEGG (Drosophila melanogaster (fruit fly))	62	1	3460	50	0.598	0.223299	0.663	C00249	C00249
dme00903	Limonene and pinene degradation	KEGG pathways	Pathways	KEGG (Drosophila melanogaster (fruit fly))	62	1	3460	59	0.659	0.181115	0.709	C02452	C02452
dme00860	Porphyrin and chlorophyll metabolism	KEGG pathways	Pathways	KEGG (Drosophila melanogaster (fruit fly))	62	2	3460	126	0.667	0.175874	0.709	C00037 D00041	C00037 C00188
dme00590	Arachidonic acid metabolism	KEGG pathways	Pathways	KEGG (Drosophila melanogaster (fruit fly))	62	1	3460	75	0.746	0.127261	0.766	C00584	C00584
dme00130	Ubiquinone and other terpenoid-quinone biosynthesis	KEGG pathways	Pathways	KEGG (Drosophila melanogaster (fruit fly))	62	1	3460	76	0.751	0.12436	0.766	C02477	C02477
dme01110	Biosynthesis of secondary metabolites	KEGG pathways	Pathways	KEGG (Drosophila melanogaster (fruit fly))	62	10	3460	1023	0.996	0.00174066	0.996	C00037 C01433 C00590 C00408 C00078 C00137 C00134 C00122 C00109 D00041	C00037 C01433 C00590 C00408 C00078 C00137 C00134 C00122 C00109 C00188
