# Supplementary material for: Metabolic Characterisation of the Midgut of Bombyx mori Varieties after BmNPV Infection Using GC-MS-Based Metabolite Profiling
Source: Int J Mol Sci. 2020 Jul 1;21(13):4707. doi: 10.3390/ijms21134707 (PMC7369710; doi:10.3390/ijms21134707)
Supplement: Supplementary file 1 [file ijms-21-04707-s001.zip › Table S7:BN vs BN-C kegg.xlsx]

## Sheet: 代谢通路富集表（keggBN-BNC)
ID Annotation	Annotation	Category	Group	Database	set	in set	background	in background	p-value	-log(P-value)	FDR correction	Submitted IDs	Matching IDs
dme00380	Tryptophan metabolism	KEGG pathways	Pathways	KEGG (Drosophila melanogaster (fruit fly))	46	7	3460	81	7.6e-05	4.11919	0.00274	C00078 C05659 C02693 C00978 C02172 C01598 C02043	C00078 C05659 C02693 C00978 C02172 C01598 C02043	http://www.genome.jp/kegg-bin/show_pathway?150759750725664/dme00380.args
dme01100	Metabolic pathways	KEGG pathways	Pathways	KEGG (Drosophila melanogaster (fruit fly))	46	31	3460	1455	0.000425	3.37161	0.00765	C07086 C00208 C00180 C07729 C02325 C00209 C00314 C02477 C00590 C00581 C00212 C00130 C00624 C00509 C12144 C00078 C00346 C00379 C05437 C00474 C00978 C00584 C00408 C01157 C00042 C00086 C00109 C00170 C01598 C00475 D00041	C07086 C00208 C00180 C07729 C02325 C00209 C00314 C02477 C00590 C00581 C00212 C00130 C00624 C00509 C12144 C00078 C00346 C00379 C05437 C00474 C00978 C00584 C00408 C01157 C00042 C00086 C00109 C00170 C01598 C00475 C00188	http://www.genome.jp/kegg-bin/show_pathway?150759750725664/dme01100.args
dme00360	Phenylalanine metabolism	KEGG pathways	Pathways	KEGG (Drosophila melanogaster (fruit fly))	46	4	3460	46	0.00297	2.52724	0.0305	C07086 C00180 C03519 C00042	C07086 C00180 C03519 C00042	http://www.genome.jp/kegg-bin/show_pathway?150759750725664/dme00360.args
dme00260	Glycine, serine and threonine metabolism	KEGG pathways	Pathways	KEGG (Drosophila melanogaster (fruit fly))	46	4	3460	49	0.00374	2.42713	0.0305	C00581 C00078 C00109 D00041	C00581 C00078 C00109 C00188	http://www.genome.jp/kegg-bin/show_pathway?150759750725664/dme00260.args
dme00330	Arginine and proline metabolism	KEGG pathways	Pathways	KEGG (Drosophila melanogaster (fruit fly))	46	5	3460	82	0.00423	2.37366	0.0305	C00581 C00624 C01157 C00086 C00431	C00581 C00624 C01157 C00086 C00431	http://www.genome.jp/kegg-bin/show_pathway?150759750725664/dme00330.args
dme00640	Propanoate metabolism	KEGG pathways	Pathways	KEGG (Drosophila melanogaster (fruit fly))	46	3	3460	36	0.0116	1.93554	0.0696	C02170 C00042 C00109	C02170 C00042 C00109	http://www.genome.jp/kegg-bin/show_pathway?150759750725664/dme00640.args
dme00190	Oxidative phosphorylation	KEGG pathways	Pathways	KEGG (Drosophila melanogaster (fruit fly))	46	2	3460	16	0.0184	1.73518	0.0946	C00042 C00013	C00042 C00013	http://www.genome.jp/kegg-bin/show_pathway?150759750725664/dme00190.args
dme02010	ABC transporters	KEGG pathways	Pathways	KEGG (Drosophila melanogaster (fruit fly))	46	4	3460	90	0.0304	1.51713	0.117	C00208 C00185 C00086 D00041	C00208 C00185 C00086 C00188	http://www.genome.jp/kegg-bin/show_pathway?150759750725664/dme02010.args
dme00740	Riboflavin metabolism	KEGG pathways	Pathways	KEGG (Drosophila melanogaster (fruit fly))	46	2	3460	21	0.0309	1.51004	0.117	C00472 C00474	C00472 C00474	http://www.genome.jp/kegg-bin/show_pathway?150759750725664/dme00740.args
dme00040	Pentose and glucuronate interconversions	KEGG pathways	Pathways	KEGG (Drosophila melanogaster (fruit fly))	46	3	3460	53	0.0324	1.48945	0.117	C01904 C00379 C00474	C01904 C00379 C00474	http://www.genome.jp/kegg-bin/show_pathway?150759750725664/dme00040.args
dme00240	Pyrimidine metabolism	KEGG pathways	Pathways	KEGG (Drosophila melanogaster (fruit fly))	46	3	3460	59	0.0426	1.37059	0.128	C02170 C00086 C00475	C02170 C00086 C00475	http://www.genome.jp/kegg-bin/show_pathway?150759750725664/dme00240.args
dme00600	Sphingolipid metabolism	KEGG pathways	Pathways	KEGG (Drosophila melanogaster (fruit fly))	46	2	3460	25	0.0427	1.36957	0.128	C12144 C00346	C12144 C00346	http://www.genome.jp/kegg-bin/show_pathway?150759750725664/dme00600.args
dme00290	Valine, leucine and isoleucine biosynthesis	KEGG pathways	Pathways	KEGG (Drosophila melanogaster (fruit fly))	46	2	3460	28	0.0525	1.27984	0.145	C00109 D00041	C00109 C00188
dme00630	Glyoxylate and dicarboxylate metabolism	KEGG pathways	Pathways	KEGG (Drosophila melanogaster (fruit fly))	46	2	3460	44	0.115	0.939302	0.288	C00209 C00042	C00209 C00042
dme00230	Purine metabolism	KEGG pathways	Pathways	KEGG (Drosophila melanogaster (fruit fly))	46	3	3460	92	0.122	0.91364	0.288	C00212 C00130 C00086	C00212 C00130 C00086
dme00310	Lysine degradation	KEGG pathways	Pathways	KEGG (Drosophila melanogaster (fruit fly))	46	2	3460	47	0.128	0.89279	0.288	C00408 C00431	C00408 C00431
dme00500	Starch and sucrose metabolism	KEGG pathways	Pathways	KEGG (Drosophila melanogaster (fruit fly))	46	2	3460	50	0.142	0.847712	0.301	C00208 C00185	C00208 C00185
dme00270	Cysteine and methionine metabolism	KEGG pathways	Pathways	KEGG (Drosophila melanogaster (fruit fly))	46	2	3460	56	0.17	0.769551	0.34	C00109 C00170	C00109 C00170
dme00020	Citrate cycle (TCA cycle)	KEGG pathways	Pathways	KEGG (Drosophila melanogaster (fruit fly))	46	1	3460	20	0.235	0.628932	0.434	C00042	C00042
dme04080	Neuroactive ligand-receptor interaction	KEGG pathways	Pathways	KEGG (Drosophila melanogaster (fruit fly))	46	3	3460	128	0.241	0.617983	0.434	C00212 C00584 C01598	C00212 C00584 C01598
dme00970	Aminoacyl-tRNA biosynthesis	KEGG pathways	Pathways	KEGG (Drosophila melanogaster (fruit fly))	46	2	3460	75	0.263	0.580044	0.451	C00078 D00041	C00078 C00188
dme00250	Alanine, aspartate and glutamate metabolism	KEGG pathways	Pathways	KEGG (Drosophila melanogaster (fruit fly))	46	1	3460	24	0.276	0.559091	0.452	C00042	C00042
dme00400	Phenylalanine, tyrosine and tryptophan biosynthesis	KEGG pathways	Pathways	KEGG (Drosophila melanogaster (fruit fly))	46	1	3460	27	0.304	0.517126	0.476	C00078	C00078
dme00750	Vitamin B6 metabolism	KEGG pathways	Pathways	KEGG (Drosophila melanogaster (fruit fly))	46	1	3460	32	0.35	0.455932	0.525	C00314	C00314
dme00680	Methane metabolism	KEGG pathways	Pathways	KEGG (Drosophila melanogaster (fruit fly))	46	1	3460	34	0.367	0.435334	0.528	C01046	C01046
dme00650	Butanoate metabolism	KEGG pathways	Pathways	KEGG (Drosophila melanogaster (fruit fly))	46	1	3460	40	0.416	0.380907	0.565	C00042	C00042
dme00280	Valine, leucine and isoleucine degradation	KEGG pathways	Pathways	KEGG (Drosophila melanogaster (fruit fly))	46	1	3460	41	0.424	0.372634	0.565	C02170	C02170
dme00564	Glycerophospholipid metabolism	KEGG pathways	Pathways	KEGG (Drosophila melanogaster (fruit fly))	46	1	3460	46	0.462	0.335358	0.594	C00346	C00346
dme00071	Fatty acid metabolism	KEGG pathways	Pathways	KEGG (Drosophila melanogaster (fruit fly))	46	1	3460	50	0.49	0.309804	0.596	C00823	C00823
dme00100	Steroid biosynthesis	KEGG pathways	Pathways	KEGG (Drosophila melanogaster (fruit fly))	46	1	3460	51	0.497	0.303644	0.596	C05437	C05437
dme00903	Limonene and pinene degradation	KEGG pathways	Pathways	KEGG (Drosophila melanogaster (fruit fly))	46	1	3460	59	0.549	0.260428	0.638	C02452	C02452
dme00590	Arachidonic acid metabolism	KEGG pathways	Pathways	KEGG (Drosophila melanogaster (fruit fly))	46	1	3460	75	0.638	0.195179	0.68	C00584	C00584
dme00130	Ubiquinone and other terpenoid-quinone biosynthesis	KEGG pathways	Pathways	KEGG (Drosophila melanogaster (fruit fly))	46	1	3460	76	0.642	0.192465	0.68	C02477	C02477
dme00350	Tyrosine metabolism	KEGG pathways	Pathways	KEGG (Drosophila melanogaster (fruit fly))	46	1	3460	76	0.642	0.192465	0.68	C00042	C00042
dme01110	Biosynthesis of secondary metabolites	KEGG pathways	Pathways	KEGG (Drosophila melanogaster (fruit fly))	46	12	3460	1023	0.749	0.125518	0.77	C00180 C02325 C12323 C00590 C00130 C00624 C00509 C00078 C00408 C00042 C00109 D00041	C00180 C02325 C12323 C00590 C00130 C00624 C00509 C00078 C00408 C00042 C00109 C00188
dme00860	Porphyrin and chlorophyll metabolism	KEGG pathways	Pathways	KEGG (Drosophila melanogaster (fruit fly))	46	1	3460	126	0.821	0.0856568	0.821	D00041	C00188
