# Supplementary material for: Metabolic Characterisation of the Midgut of Bombyx mori Varieties after BmNPV Infection Using GC-MS-Based Metabolite Profiling
Source: Int J Mol Sci. 2020 Jul 1;21(13):4707. doi: 10.3390/ijms21134707 (PMC7369710; doi:10.3390/ijms21134707)
Supplement: Supplementary file 1 [file ijms-21-04707-s001.zip › Table S8:B vs B-C kegg.xlsx]

## Sheet: 代谢通路富集表（keggB-BC)
ID Annotation	Annotation	Category	Group	Database	set	in set	background	in background	p-value	-log(P-value)	FDR correction	Submitted IDs	Matching IDs
dme01100	Metabolic pathways	KEGG pathways	Pathways	KEGG (Drosophila melanogaster (fruit fly))	47	34	3460	1455	2.27e-05	4.64397	0.000999	C00078 C00137 C00327 C00134 C01013 C05422 C02526 C05145 C00355 C00059 C05519 C00294 C00122 C00149 C00037 C00099 C00328 C00153 C01598 C00334 C00295 C01678 C00449 C00262 C00315 C00105 C00263 C00509 C00474 C00130 C00073 C07086 C00366 D00041	C00078 C00137 C00327 C00134 C01013 C05422 C02526 C05145 C00355 C00059 C05519 C00294 C00122 C00149 C00037 C00099 C00328 C00153 C01598 C00334 C00295 C01678 C00449 C00262 C00315 C00105 C00263 C00509 C00474 C00130 C00073 C07086 C00366 C00188	http://www.genome.jp/kegg-bin/show_pathway?150754042253444/dme01100.args
dme02010	ABC transporters	KEGG pathways	Pathways	KEGG (Drosophila melanogaster (fruit fly))	47	7	3460	90	0.000172	3.76447	0.00378	C00134 C00392 C00059 C00037 C01835 C00315 D00041	C00134 C00392 C00059 C00037 C01835 C00315 C00188	http://www.genome.jp/kegg-bin/show_pathway?150754042253444/dme02010.args
dme00260	Glycine, serine and threonine metabolism	KEGG pathways	Pathways	KEGG (Drosophila melanogaster (fruit fly))	47	5	3460	49	0.000454	3.34294	0.00666	C00078 C05519 C00037 C00263 D00041	C00078 C05519 C00037 C00263 C00188	http://www.genome.jp/kegg-bin/show_pathway?150754042253444/dme00260.args
dme00410	beta-Alanine metabolism	KEGG pathways	Pathways	KEGG (Drosophila melanogaster (fruit fly))	47	4	3460	31	0.000719	3.14327	0.00791	C01013 C00099 C00334 C00315	C01013 C00099 C00334 C00315	http://www.genome.jp/kegg-bin/show_pathway?150754042253444/dme00410.args
dme00230	Purine metabolism	KEGG pathways	Pathways	KEGG (Drosophila melanogaster (fruit fly))	47	6	3460	92	0.00134	2.8729	0.0115	C00059 C00294 C00037 C00262 C00130 C00366	C00059 C00294 C00037 C00262 C00130 C00366	http://www.genome.jp/kegg-bin/show_pathway?150754042253444/dme00230.args
dme00480	Glutathione metabolism	KEGG pathways	Pathways	KEGG (Drosophila melanogaster (fruit fly))	47	4	3460	38	0.00157	2.8041	0.0115	C00134 C05422 C00037 C00315	C00134 C05422 C00037 C00315	http://www.genome.jp/kegg-bin/show_pathway?150754042253444/dme00480.args
dme00360	Phenylalanine metabolism	KEGG pathways	Pathways	KEGG (Drosophila melanogaster (fruit fly))	47	4	3460	46	0.00321	2.49349	0.0202	C01586 C00122 C02137 C07086	C01586 C00122 C02137 C07086	http://www.genome.jp/kegg-bin/show_pathway?150754042253444/dme00360.args
dme00330	Arginine and proline metabolism	KEGG pathways	Pathways	KEGG (Drosophila melanogaster (fruit fly))	47	5	3460	82	0.00465	2.33255	0.0256	C00327 C00134 C00122 C00334 C00315	C00327 C00134 C00122 C00334 C00315	http://www.genome.jp/kegg-bin/show_pathway?150754042253444/dme00330.args
dme01040	Biosynthesis of unsaturated fatty acids	KEGG pathways	Pathways	KEGG (Drosophila melanogaster (fruit fly))	47	4	3460	54	0.00575	2.24033	0.0281	C01530 C06425 C00712 C08281	C01530 C06425 C00712 C08281	http://www.genome.jp/kegg-bin/show_pathway?150754042253444/dme01040.args
dme00240	Pyrimidine metabolism	KEGG pathways	Pathways	KEGG (Drosophila melanogaster (fruit fly))	47	4	3460	59	0.00788	2.10347	0.0347	C05145 C00099 C00295 C00105	C05145 C00099 C00295 C00105	http://www.genome.jp/kegg-bin/show_pathway?150754042253444/dme00240.args
dme00970	Aminoacyl-tRNA biosynthesis	KEGG pathways	Pathways	KEGG (Drosophila melanogaster (fruit fly))	47	4	3460	75	0.018	1.74473	0.0704	C00078 C00037 C00073 D00041	C00078 C00037 C00073 C00188	http://www.genome.jp/kegg-bin/show_pathway?150754042253444/dme00970.args
dme00190	Oxidative phosphorylation	KEGG pathways	Pathways	KEGG (Drosophila melanogaster (fruit fly))	47	2	3460	16	0.0192	1.7167	0.0704	C00122 C00013	C00122 C00013	http://www.genome.jp/kegg-bin/show_pathway?150754042253444/dme00190.args
dme00760	Nicotinate and nicotinamide metabolism	KEGG pathways	Pathways	KEGG (Drosophila melanogaster (fruit fly))	47	3	3460	44	0.0211	1.67572	0.0714	C00122 C00153 C01596	C00122 C00153 C01596	http://www.genome.jp/kegg-bin/show_pathway?150754042253444/dme00760.args
dme00920	Sulfur metabolism	KEGG pathways	Pathways	KEGG (Drosophila melanogaster (fruit fly))	47	2	3460	18	0.0241	1.61798	0.0736	C00059 C00263	C00059 C00263	http://www.genome.jp/kegg-bin/show_pathway?150754042253444/dme00920.args
dme00310	Lysine degradation	KEGG pathways	Pathways	KEGG (Drosophila melanogaster (fruit fly))	47	3	3460	47	0.0251	1.60033	0.0736	C00489 C00037 C00449	C00489 C00037 C00449	http://www.genome.jp/kegg-bin/show_pathway?150754042253444/dme00310.args
dme00020	Citrate cycle (TCA cycle)	KEGG pathways	Pathways	KEGG (Drosophila melanogaster (fruit fly))	47	2	3460	20	0.0294	1.53165	0.0808	C00122 C00149	C00122 C00149	http://www.genome.jp/kegg-bin/show_pathway?150754042253444/dme00020.args
dme00270	Cysteine and methionine metabolism	KEGG pathways	Pathways	KEGG (Drosophila melanogaster (fruit fly))	47	3	3460	56	0.0394	1.4045	0.101	C00059 C00263 C00073	C00059 C00263 C00073	http://www.genome.jp/kegg-bin/show_pathway?150754042253444/dme00270.args
dme00250	Alanine, aspartate and glutamate metabolism	KEGG pathways	Pathways	KEGG (Drosophila melanogaster (fruit fly))	47	2	3460	24	0.0412	1.3851	0.101	C00122 C00334	C00122 C00334	http://www.genome.jp/kegg-bin/show_pathway?150754042253444/dme00250.args
dme00400	Phenylalanine, tyrosine and tryptophan biosynthesis	KEGG pathways	Pathways	KEGG (Drosophila melanogaster (fruit fly))	47	2	3460	27	0.0511	1.29158	0.118	C00078 C00296	C00078 C00296
dme00640	Propanoate metabolism	KEGG pathways	Pathways	KEGG (Drosophila melanogaster (fruit fly))	47	2	3460	36	0.085	1.07058	0.187	C01013 C00099	C01013 C00099
dme04080	Neuroactive ligand-receptor interaction	KEGG pathways	Pathways	KEGG (Drosophila melanogaster (fruit fly))	47	4	3460	128	0.094	1.02687	0.192	C00037 C00099 C01598 C00334	C00037 C00099 C01598 C00334
dme00380	Tryptophan metabolism	KEGG pathways	Pathways	KEGG (Drosophila melanogaster (fruit fly))	47	3	3460	81	0.0962	1.01682	0.192	C00078 C00328 C01598	C00078 C00328 C01598
dme00650	Butanoate metabolism	KEGG pathways	Pathways	KEGG (Drosophila melanogaster (fruit fly))	47	2	3460	40	0.102	0.9914	0.194	C00122 C00334	C00122 C00334
dme00460	Cyanoamino acid metabolism	KEGG pathways	Pathways	KEGG (Drosophila melanogaster (fruit fly))	47	2	3460	41	0.106	0.974694	0.194	C00037 C01401	C00037 C01401
dme00053	Ascorbate and aldarate metabolism	KEGG pathways	Pathways	KEGG (Drosophila melanogaster (fruit fly))	47	2	3460	47	0.133	0.876148	0.234	C00137 C05422	C00137 C05422
dme00061	Fatty acid biosynthesis	KEGG pathways	Pathways	KEGG (Drosophila melanogaster (fruit fly))	47	2	3460	49	0.142	0.847712	0.24	C01530 C00712	C01530 C00712
dme00430	Taurine and hypotaurine metabolism	KEGG pathways	Pathways	KEGG (Drosophila melanogaster (fruit fly))	47	1	3460	20	0.24	0.619789	0.391	C01678	C01678
dme00740	Riboflavin metabolism	KEGG pathways	Pathways	KEGG (Drosophila melanogaster (fruit fly))	47	1	3460	21	0.25	0.60206	0.393	C00474	C00474
dme00350	Tyrosine metabolism	KEGG pathways	Pathways	KEGG (Drosophila melanogaster (fruit fly))	47	2	3460	76	0.276	0.559091	0.413	C00355 C00122	C00355 C00122
dme00730	Thiamine metabolism	KEGG pathways	Pathways	KEGG (Drosophila melanogaster (fruit fly))	47	1	3460	26	0.3	0.522879	0.413	C00037	C00037
dme00910	Nitrogen metabolism	KEGG pathways	Pathways	KEGG (Drosophila melanogaster (fruit fly))	47	1	3460	26	0.3	0.522879	0.413	C00037	C00037
dme04070	Phosphatidylinositol signaling system	KEGG pathways	Pathways	KEGG (Drosophila melanogaster (fruit fly))	47	1	3460	27	0.31	0.508638	0.413	C00137	C00137
dme00770	Pantothenate and CoA biosynthesis	KEGG pathways	Pathways	KEGG (Drosophila melanogaster (fruit fly))	47	1	3460	27	0.31	0.508638	0.413	C00099	C00099
dme00290	Valine, leucine and isoleucine biosynthesis	KEGG pathways	Pathways	KEGG (Drosophila melanogaster (fruit fly))	47	1	3460	28	0.319	0.496209	0.413	D00041	C00188
dme00620	Pyruvate metabolism	KEGG pathways	Pathways	KEGG (Drosophila melanogaster (fruit fly))	47	1	3460	32	0.356	0.44855	0.448	C00149	C00149
dme00680	Methane metabolism	KEGG pathways	Pathways	KEGG (Drosophila melanogaster (fruit fly))	47	1	3460	34	0.373	0.428291	0.456	C00037	C00037
dme00562	Inositol phosphate metabolism	KEGG pathways	Pathways	KEGG (Drosophila melanogaster (fruit fly))	47	1	3460	39	0.415	0.381952	0.494	C00137	C00137
dme00052	Galactose metabolism	KEGG pathways	Pathways	KEGG (Drosophila melanogaster (fruit fly))	47	1	3460	41	0.431	0.365523	0.499	C00137	C00137
dme00630	Glyoxylate and dicarboxylate metabolism	KEGG pathways	Pathways	KEGG (Drosophila melanogaster (fruit fly))	47	1	3460	44	0.454	0.342944	0.512	C00149	C00149
dme00051	Fructose and mannose metabolism	KEGG pathways	Pathways	KEGG (Drosophila melanogaster (fruit fly))	47	1	3460	48	0.484	0.315155	0.53	C00392	C00392
dme00071	Fatty acid metabolism	KEGG pathways	Pathways	KEGG (Drosophila melanogaster (fruit fly))	47	1	3460	50	0.498	0.302771	0.53	C00489	C00489
dme00860	Porphyrin and chlorophyll metabolism	KEGG pathways	Pathways	KEGG (Drosophila melanogaster (fruit fly))	47	2	3460	126	0.516	0.28735	0.53	C00037 D00041	C00037 C00188
dme00040	Pentose and glucuronate interconversions	KEGG pathways	Pathways	KEGG (Drosophila melanogaster (fruit fly))	47	1	3460	53	0.518	0.28567	0.53	C00474	C00474
dme01110	Biosynthesis of secondary metabolites	KEGG pathways	Pathways	KEGG (Drosophila melanogaster (fruit fly))	47	14	3460	1023	0.542	0.266001	0.542	C00078 C00137 C00327 C00134 C00355 C00122 C00149 C00037 C00449 C00263 C00509 C00130 C00073 D00041	C00078 C00137 C00327 C00134 C00355 C00122 C00149 C00037 C00449 C00263 C00509 C00130 C00073 C00188
